# Supplementary material for: The transcription factor Spores Absent A is a PKA dependent inducer of Dictyostelium sporulation
Source: Sci Rep. 2018 Apr 27;8:6643. doi: 10.1038/s41598-018-24915-w (PMC5923282; doi:10.1038/s41598-018-24915-w)
Supplement: Supplementary file 2 — Dataset 1 [file 41598_2018_24915_MOESM2_ESM.xlsx]

## Sheet: 1.Readpeaks
Significantly enriched read peaks from three ChIPseq experiments
Peaks annotated to protein coding genes													Peaks annotated to retrotransposable elements
Chromosome						exp 1		exp2		exp3			Chromosome						exp 1		exp2		exp3
	Peak summit *1)	Gene.ID	Peak location *2)	Distance*3)	Gene Name	Fold enrichment *4)	-log10 (qvalue) *5)	Fold enrichment *4)	-log10 (qvalue) *5)	Fold enrichment *4)	-log10 (qvalue) *5)			Peak summit *1)	Gene.ID	Peak location *2)	Distance*3)	Gene Name	Fold enrichment *4)	-log10 (qvalue) *5)	Fold enrichment *4)	-log10 (qvalue) *5)	Fold enrichment *4)	-log10 (qvalue) *5)
chr4	5077259	DDB_G0286905	upstream	-214	pspE	6.79048	145.424	9.07237	168.566	9.03265	157.749		chr6	1511626	DDB_G0292352	upstream	-1169	DDB_G0292352_TE	5.13011	85.9928	7.6679	123.308	8.44513	142.11		*1) Median chromosome coordinate of peak summits from 3 experiments
chr1	3506278	DDB_G0269124	upstream	-2508	dcsA	7.00335	152.322	9.24566	168.985	8.96284	156.425		chr2	8483816	DDB_G0277821	upstream	-233	DDB_G0277821_TE	1.91714	24.6557	2.88934	51.035	2.56325	36.8901		*2) Location of a peak in relative to the target gene start codon
chr3	2909789	DDB_G0280085	upstream	-592	DDB_G0280085	6.57761	137.559	9.37188	171.164	8.96284	156.425		chr6	1912512	DDB_G0292726	upstream	-470	DDB_G0292726_RTE	2.70408	20.826	2.90713	20.6671	3.71233	34.866		*3) Distance between peak summit and start codon
chr1	2996533	DDB_G0269558	upstream	-252	gnt11	5.66228	104.193	7.22613	111.121	8.73634	150.187		chr6	3068124	DDB_G0293684	upstream	-478	DDB_G0293684_RTE	2.67628	22.7615	2.87641	19.5997	3.56472	33.1495		*4) Fold enrichment of peaks. Colour shading intensity reflects numerical value.
chr2	7420952	DDB_G0276939	upstream	-1231	pspB	5.87515	111.672	8.36211	143.092	8.73634	150.187		chr1	4124576	DDB_G0271020	upstream	-663	DDB_G0271020_RTE	2.22212	17.9075	2.8541	25.2492	3.13889	33.0526		*5) -log10 q-values of peaks. Colour shading intensity reflects numerical value.
chr1	4354652	DDB_G0270166	downstream	2022	DDB_G0270166	5.98158	115.543	8.20434	138.522	8.63927	147.518		chr2F	127091	DDB_G0294248	inside	110	DDB_G0294248_RTE	1.74009	16.9146	2.94309	54.6929	2.4715	32.5874		*6) The peak is annotated to srfA by manual inspection (see the text for detail??)
chr2	7536495	DDB_G0276869	upstream	-508	psvA	5.74743	107.136	8.04656	133.987	8.5422	144.867		chr2	7879203	DDB_G0277281	upstream	-389	DDB_G0277281_RTE	2.66342	24.1618	2.98822	23.2994	3.46056	31.2047
chr2	7193767	DDB_G0276761	upstream	-560	cotB	5.42431	107.507	8.56691	161.246	7.84867	138.814		chr1	4159340	DDB_G0270064	upstream	-404	DDB_G0270064_RTE	2.54564	18.3076	3.44142	30.8334	3.33608	29.2492
chr2	5252415	DDB_G0275295	upstream	-837	galE	5.44941	96.8243	8.04656	133.987	8.18628	134.884		chr3	548499	DDB_G0278641	upstream	-463	DDB_G0278641_RTE	NA	NA	2.27359	14.218	3.08276	29.1337
chr3	3120908	DDB_G0280215	upstream	-371	DDB_G0280215	5.76872	107.88	7.00524	105.155	8.15392	133.984		chr6	2482601	DDB_G0293144	upstream	-403	DDB_G0293144_RTE	2.148	14.6056	2.95798	25.3104	2.99841	28.651
chr5	3622982	DDB_G0290079	upstream	-634	pgtB	5.30041	91.7232	7.47857	118.051	8.15392	133.984		chr3	2697168	DDB_G0279929	upstream	-635	DDB_G0279929_RTE	2.17	15.8996	2.52227	19.6302	3.05491	27.9715
chr3	6321716	DDB_G0282865	upstream	-661	DDB_G0282865	5.39637	97.7898	7.72866	127.577	7.90374	131.997		chr1	130541	DDB_G0267326	inside	615	DDB_G0267326_RTE	1.81143	20.0493	2.94309	54.6929	2.18557	24.2192
chr2	7904660	DDB_G0277141	upstream	-538	cotC	4.94066	86.5755	7.44701	117.18	7.87434	129.608		chr2	316135	DDB_G0271422	upstream	-439	DDB_G0271422_TE	2.24831	24.065	2.42296	20.315	2.53054	23.8452
chr3	3566635	DDB_G0280537	upstream	-392	wacA	4.64052	70.2247	6.59502	94.2839	7.99214	129.501		chr6	1531739	DDB_G0292516	upstream	-668	DDB_G0292516_RTE	1.98135	13.2813	2.53473	22.2216	2.67556	23.6543
chr4	4003063	DDB_G0286055	upstream	-364	DDB_G0286055	4.39483	68.8961	6.99351	110.598	7.67873	127.205		chr1	1792729	DDB_G0269036	upstream	-293	DDB_G0269036_RTE	2.27232	11.7914	2.71937	14.1071	3.33126	23.3212
chr1	1384623	DDB_G0267378	upstream	-424	aqpA	4.68624	74.5379	6.67183	100.609	7.6416	126.241		chr6	14789	DDB_G0291257	inside	1295	DDB_G0291257_TE	1.45901	4.01963	1.76174	7.50061	2.59889	22.2736
chr2	7448642	DDB_G0276941	upstream	-656	cotA	4.64497	82.8006	7.33271	122.036	7.42878	125.977		chr6	12534	DDB_G0291217	upstream	-583	DDB_G0291217_RTE	2.34984	23.647	2.63289	23.2666	2.51074	21.9605
chr5	4166852	DDB_G0290505	upstream	-180	DDB_G0290505	4.8321	76.2922	6.84746	100.943	7.83035	125.038		chr3F	9549	DDB_G0294332	upstream	-854	DDB_G0294332_RTE	1.93851	11.392	2.51323	17.408	2.72982	21.4554
chr2	4141787	DDB_G0274265	upstream	-615	DDB_G0274265	4.49151	65.5968	7.09991	107.704	7.60385	118.872		chr2F	134384	DDB_G0294264	inside	419	DDB_G0294264_TE	1.52458	4.64237	2.158	14.0967	2.53888	21.4487
chr5	1039827	DDB_G0288109	upstream	-2228	DDB_G0288109	4.17221	55.994	5.64837	70.4707	7.53914	117.128		chr5	649	DDB_G0287249	inside	983	DDB_G0287249_TE	1.94734	11.3099	2.46462	17.6806	2.6842	21.4438
chr5	127915	DDB_G0287317	upstream	-706	DDB_G0287317	4.54285	98.4173	6.49071	131.568	6.01855	115.459		chr1	129927	DDB_G0267326	upstream	-28	DDB_G0267326_RTE	1.7959	19.4989	2.88442	51.9411	2.09448	21.3849
chr3	3334840	DDB_G0280425	upstream	-1170	DDB_G0280425	3.36331	33.9882	5.45904	65.9516	7.47443	115.383		chr6	1529875	DDB_G0292376	upstream	-836	DDB_G0292376_RTE	1.99764	10.8197	2.87092	20.7647	2.89518	21.2434
chr4	2094872	DDB_G0284465	upstream	-641	cudA	5.13011	85.9928	6.53191	92.6342	7.44207	114.511		chr1	5410	DDB_G0267182	upstream	-89	DDB_G0267182_RTE	1.79078	19.3182	2.8942	52.3986	2.09094	21.1056
chr1	1328327	DDB_G0268028	upstream	-730	DDB_G0268028	4.86991	80.2733	6.43308	93.1971	7.22531	112.861		chr2	2210	DDB_G0294296	downstream	2262	DDB_G0294296_TE	2.39088	18.7707	2.47424	16.0685	2.76076	20.5701
chr3	5317770	DDB_G0282093	upstream	-46	DDB_G0282093	3.93805	49.2681	5.5537	68.1981	7.37736	112.769		chr1	55685	DDB_G0267242	inside	501	DDB_G0267242_RTE	1.62086	12.1103	2.85266	49.9863	2.07444	20.2293
chr2	5051691	DDB_G0275117	upstream	-1712	DDB_G0275117	3.89548	48.0747	5.80615	74.2995	7.08614	105.003		chr1	86563	DDB_G0267270	downstream	2285	DDB_G0267270_RTE	1.75671	17.6536	2.94203	54.3085	2.05821	20.0987
chr5	371385	DDB_G0287529	upstream	-192	DDB_G0287529	4.29993	59.7836	5.11193	58.7965	7.05379	104.149		chr1	147214	DDB_G0267342	inside	1770	DDB_G0267342_RTE	1.54954	9.04575	2.89518	50.3232	2.10354	20.0901
chr3	6035835	DDB_G0282637	upstream	-117	DDB_G0282637	3.51232	37.7712	4.19683	39.3747	6.98907	102.452		chr2	6386333	DDB_G0276195	upstream	-845	DDB_G0276195_RTE	1.96254	9.24785	1.67518	3.67693	2.87068	20.0672
chr4	1375439	DDB_G0283961	upstream	-191	DDB_G0283961	3.87268	53.5146	5.48383	75.7743	6.45643	99.4726		chr1	1956267	DDB_G0269058	upstream	-556	DDB_G0269058_RTE	1.78887	7.23286	2.45211	14.7239	2.7346	20.0661
chr3	2396837	DDB_G0279727	upstream	-536	DDB_G0279727	3.49852	46.8394	5.81296	87.6422	6.25051	98.0375		chr3	5675689	DDB_G0282751	upstream	-707	DDB_G0282751_TE	NA	NA	3.17732	25.0178	2.95423	19.945
chr2	3430294	DDB_G0273807	upstream	-1097	DDB_G0273807	1.95838	6.71847	5.30126	62.2596	6.79493	97.3963		chr1	30615	DDB_G0267210	inside	1475	DDB_G0267210_RTE	1.6868	14.7672	2.8942	52.3986	2.04915	19.7829
chr3	2024475	DDB_G0279421	upstream	-728	DDB_G0279421	3.68261	42.2494	4.57549	47.2244	6.76258	96.5599		chr2F	84194	DDB_G0294190	inside	96	DDB_G0294190_TE	NA	NA	2.34144	13.3654	2.80149	19.4191
chr3	1190623	DDB_G0278795	upstream	-879	senp8	3.19302	29.8315	5.17504	60.1062	6.69786	94.8894		chr6	1129973	DDB_G0292174	upstream	-544	DDB_G0292174_RTE	1.87909	7.67153	2.67269	16.6088	2.83857	19.346
chr2	1649623	DDB_G0272106	upstream	-1221	arpB	3.55489	38.8768	4.10217	37.4808	6.63315	93.2275		chr2	7523786	DDB_G0276975	upstream	-937	DDB_G0276975_RTE	2.25974	15.9113	2.34583	14.2631	2.58695	19.2974
chr4	3387466	DDB_G0285563	upstream	-712	DDB_G0285563	3.99145	50.9125	6.30063	90.2537	6.45408	92.8629		chr3	4570293	DDB_G0281533	upstream	-1099	DDB_G0281533_RTE	2.14373	20.9321	2.49819	24.4889	2.301	19.1484
chr5	3700530	DDB_G0290137	upstream	-296	DDB_G0290137	3.02272	25.888	4.54394	46.5562	6.60079	92.4019		chr1	134244	DDB_G0267328	inside	396	DDB_G0267328_RTE	1.65541	13.5573	2.79642	47.864	2.02194	18.8459
chr3	1831632	DDB_G0279249	upstream	-507	DDB_G0279249	3.68261	42.2494	5.23815	61.0972	6.53608	90.7544		chr1	2404303	DDB_G0270458	upstream	-107	DDB_G0270458_RTE	1.92452	10.3928	2.72122	20.3653	2.5142	18.8218
chr3	5639376	DDB_G0282295	upstream	-610	ubqA	3.62436	42.5786	4.657	51.0412	6.45993	90.7444		chr3	1807743	DDB_G0279233	upstream	-361	DDB_G0279233_RTE	NA	NA	2.4775	11.814	2.90831	18.5413
chr2	2601489	DDB_G0273181	upstream	-1096	DDB_G0273181	2.38412	13.6273	5.17504	60.1062	6.50372	89.9367		chr1	84467	DDB_G0267270	downstream	4382	DDB_G0267270_RTE	1.64505	12.9037	2.63399	40.0969	2.0346	18.456
chr2	3963336	DDB_G0274573	upstream	-154	DDB_G0274573	3.46974	36.6776	4.25994	40.6528	6.50372	89.9367		chr1	57980	DDB_G0267264	upstream	-1134	DDB_G0267264_RTE	1.64201	12.9006	2.74408	45.0562	1.99539	17.6907
chr5	363928	DDB_G0287519	upstream	-161	DDB_G0287519	3.19302	29.8315	4.44927	44.5633	6.50372	89.9367		chr6	878121	DDB_G0291884	upstream	-66	DDB_G0291884_RTE	1.76693	16.7642	2.95273	51.745	2.05153	17.6024
chr4	4570182	DDB_G0286499	upstream	-309	pspG	3.58617	45.568	4.80701	58.5951	6.07716	89.8288		chr2	314717	DDB_G0271422	inside	983	DDB_G0271422_TE	2.52664	18.1813	3.15727	24.7793	2.83315	17.5682
chr4	3955507	DDB_G0286023	upstream	-199	DDB_G0286023	3.31632	33.9484	3.17872	21.1398	6.32645	88.7122		chr3	4577884	DDB_G0281479	upstream	-298	DDB_G0281479_RTE	1.7371	12.5725	2.20059	17.8279	2.12251	17.2325
chr5	3379164	DDB_G0289901	upstream	-429	DDB_G0289901	3.32941	41.5108	4.9751	62.2413	5.93542	88.3714		chr3	495866	DDB_G0278221	downstream	762	DDB_G0278221_RTE	2.01563	18.5701	2.57185	26.1877	2.21273	17.2122
chr3	4488714	DDB_G0281523	upstream	-813	DDB_G0281523	2.42669	14.4097	3.94439	34.3883	6.43901	88.3063		chr2	3370841	DDB_G0273759	upstream	-1058	DDB_G0273759_RTE	2.1963	12.7763	2.31444	12.0975	2.63094	17.0462
chr1	2433504	DDB_G0269136	upstream	-234	efaAII	2.71846	20.8655	3.77192	32.5149	6.20389	87.2266		chrBF	1884	DDB_G0294344	inside	824	DDB_G0294344_RTE	1.60694	11.0526	2.50942	34.5491	1.98785	16.684
chr1	1722944	DDB_G0268226	upstream	-784	DDB_G0268226	3.98063	50.4674	3.97595	35.0002	6.34194	85.8743		chr2F	78620	DDB_G0294180	inside	632	DDB_G0294180_RTE	1.59697	11.1337	2.81318	48.1763	1.9517	16.3308
chr1	4440121	DDB_G0270226	upstream	-1259	DDB_G0270226	2.72471	20.3075	5.23815	61.0972	6.34194	85.8743		chr2F	79302	DDB_G0294180	inside	1322	DDB_G0294180_RTE	1.52872	8.27591	2.90336	47.7252	1.9997	16.2846
chr5	2695960	DDB_G0289329	upstream	-703	dmtA	3.08658	27.3407	4.79638	51.9706	6.34194	85.8743		chr1	175770	DDB_G0305708	upstream	-377	DDB_G0305708_RTE	NA	NA	2.88632	27.4967	2.46628	16.2423
chr4	3735226	DDB_G0285861	upstream	-271	DDB_G0285861	4.23607	57.8779	4.9226	54.7118	6.27722	84.2644		chr3F	530	DDB_G0294320	upstream	-1038	DDB_G0294320_RTE	1.93429	15.4804	2.46802	24.0419	2.1886	16.1503
chr2	6831300	DDB_G0276545	upstream	-186	DDB_G0276545	2.83114	22.5656	2.83996	15.3977	6.24487	83.4621		chr1	112272	DDB_G0267302	downstream	1124	DDB_G0267302_TE	1.57384	10.2551	2.6355	40.2901	1.94473	15.6989
chr4	4547641	DDB_G0286493	downstream	2119	DDB_G0286493	3.74647	43.9716	5.5537	68.1981	6.24487	83.4621		chr1	161671	DDB_G0267354	inside	534	DDB_G0267354_TE	1.66917	11.5205	2.67636	36.4409	2.03573	15.6716
chr4	4697016	DDB_G0286605	upstream	-183	DDB_G0286605	3.27816	31.8867	4.0075	35.6156	6.1478	81.0646		chr3	2687118	DDB_G0305565	inside	502	DDB_G0305565_TE	1.53283	5.0527	1.98104	10.2574	2.2072	15.6235
chr5	4764007	DDB_G0290925	upstream	-368	psiD	3.68261	42.2494	4.41772	43.9048	6.08308	79.4759		chr2	8085024	DDB_G0277519	inside	329	DDB_G0277519_RTE	2.06861	12.1713	2.69504	19.3837	2.41049	15.5008
chr2	3916798	DDB_G0274751	upstream	-631	DDB_G0274751	2.21068	11.2655	4.22839	40.0124	5.89826	78.9427		chr1	80918	DDB_G0267262	upstream	-1145	DDB_G0267262_RTE	NA	NA	2.59453	36.2079	1.96684	15.483
chr5	2637279	DDB_G0289321	upstream	-398	DDB_G0289321	2.36283	13.242	3.6604	29.0392	6.05073	78.685		chr6	2088617	DDB_G0292798	upstream	-915	DDB_G0292798_RTE	1.66351	5.37217	2.07873	9.37795	2.4359	15.3164
chr5	933373	DDB_G0287985	upstream	-272	DDB_G0287985	2.88723	25.2431	3.30768	25.2463	5.72059	77.1678		chr1	4913064	DDB_G0270822	upstream	-493	DDB_G0270822_TE	2.30723	18.4396	2.69133	22.169	2.33441	15.1977
chr6	2026538	DDB_G0292782	upstream	-2177	mybN	4.0232	51.6767	6.37414	88.5556	5.88894	74.7701		chr1	196420	DDB_G0268476	inside	547	DDB_G0268476_TE	1.7117	7.04198	2.06109	10.6877	2.26109	15.1679
chr2	1688298	DDB_G0272300	upstream	-1271	aslE	3.83162	46.3014	5.45904	65.9516	5.79187	72.4468		chr1	2013909	DDB_G0268958	inside	998	DDB_G0268958_TE	NA	NA	2.09806	9.87938	2.42348	15.1552
chr2	7178618	DDB_G0276919	upstream	-515	pldG	2.63956	18.5497	4.19683	39.3747	5.79187	72.4468		chr6	1115	DDB_G0291221	downstream	1163	DDB_G0291221_RTE	1.59867	11.0605	2.65087	40.5625	1.917	15.0685
chr4	2907839	DDB_G0285139	upstream	-456	gtaL	NA	NA	2.4613	10.2097	5.79187	72.4468		chr1	127674	DDB_G0267322	inside	418	DDB_G0267322_RTE	1.98858	19.647	2.82628	35.7752	2.12934	15.0209
chr3	4598265	DDB_G0281389	upstream	-404	abcG6	2.2346	13.2024	3.3281	27.4414	5.34487	72.3845		chr1	79605	DDB_G0267262	inside	165	DDB_G0267262_RTE	1.6667	13.4353	2.64537	40.7154	1.93493	14.939
chr6	249071	DDB_G0291392	upstream	-405	DDB_G0291392	3.48026	38.905	4.07033	38.2632	5.64928	72.3686		chr1	75637	DDB_G0267258	inside	1169	DDB_G0267258_RTE	1.57176	10.1175	2.6862	42.628	1.9102	14.9123
chr3	335577	DDB_G0278127	upstream	-172	DDB_G0278127	3.15044	28.8256	3.85708	33.7118	5.63318	70.6103		chr5	4004632	DDB_G0290375	inside	367	DDB_G0290375_RTE	1.34109	2.55006	2.08463	15.9068	2.03126	14.7967
chr4	4968247	DDB_G0286841	upstream	-580	DDB_G0286841	3.36331	33.9882	4.16528	38.7405	5.6948	70.1422		chrBF	7859	DDB_G0294346	inside	1280	DDB_G0294346_RTE	1.60078	11.4125	2.79642	47.864	1.89919	14.7334
chr2	3838451	DDB_G0274347	upstream	-268	DDB_G0274347	2.8609	23.4632	4.70172	49.9229	5.66244	69.3798		chr1	82789	DDB_G0267262	upstream	-3015	DDB_G0267262_RTE	1.62964	11.4032	2.73236	41.9864	1.93955	14.7306
chr3	2920431	DDB_G0280091	upstream	-195	DDB_G0280091	3.23559	30.8531	5.11193	58.7965	5.66244	69.3798		chr4	3073948	DDB_G0285305	inside	516	DDB_G0285305_RTE	1.62174	11.0475	2.64441	38.8622	1.95729	14.4821
chr2	6050935	DDB_G0275515	upstream	-281	asnB	3.06313	29.8744	4.23761	44.538	5.35536	68.0423		chrBF	1274	DDB_G0294344	inside	206	DDB_G0294344_RTE	1.52951	8.70788	2.6449	39.7891	1.91558	14.3627
chr1	2797323	DDB_G0269134	upstream	-225	efaAI	2.9513	27.7737	4.47354	49.8188	5.29218	68.0001		chr2F	64017	DDB_G0294146	upstream	-3848	DDB_G0294146_RTE	1.87826	16.0312	2.13822	15.7571	2.06018	14.3602
chr2	4059570	DDB_G0274289	upstream	-321	DDB_G0274289	4.00191	51.07	4.70172	49.9229	5.59773	67.8615		chr1	185688	DDB_G0305706	inside	1076	DDB_G0305706_RTE	1.52293	8.08843	2.66939	41.2264	1.91102	14.3374
chr2	5653087	DDB_G0275783	upstream	-232	DDB_G0275783	3.36331	33.9882	3.50262	26.1971	5.59773	67.8615		chr1	1953238	DDB_G0269056	inside	857	DDB_G0269056_RTE	1.51644	7.02421	2.34628	24.3378	1.98862	14.3061
chr2	8275841	DDB_G0277581	upstream	-1295	DDB_G0277581	2.80985	22.1125	4.16528	38.7405	5.59773	67.8615		chr2	8480966	DDB_G0277785	overlapStart	-26	DDB_G0277785_TE	1.70251	13.4577	2.3499	27.5859	1.91717	14.0245
chr3	3722185	DDB_G0280771	upstream	-166	DDB_G0280771	2.76728	21.2052	3.21144	23.5485	5.52821	67.8392		chr1	89722	DDB_G0267272	inside	406	DDB_G0267272_RTE	NA	NA	2.63252	36.5815	1.91248	13.9989
chr5	3424911	DDB_G0289919	upstream	-128	ponJ	2.38937	14.5758	3.28306	23.6852	5.41765	66.9213		chr1	3220550	DDB_G0270896	downstream	1181	DDB_G0270896_RTE	NA	NA	2.665	15.2889	2.58266	13.9857
chr4	4059127	DDB_G0286129	upstream	-1229	DDB_G0286129	2.38412	13.6273	5.2066	60.6708	5.50066	65.6025		chr5	2730566	DDB_G0289441	upstream	-375	DDB_G0289441_RTE	1.97698	10.8324	2.89909	22.1752	2.28739	13.7331
chr5	4394331	DDB_G0290627	upstream	-286	DDB_G0290627	3.57618	39.4336	3.94439	34.3883	5.50066	65.6025		chr1	2694162	DDB_G0270860	inside	866	DDB_G0270860_RTE	1.46703	5.51727	2.1296	19.228	1.96627	13.7088
chr6	982098	DDB_G0291972	upstream	-1301	culA	2.51184	16.0206	4.13372	38.109	5.4683	64.8547		chr2	6573098	DDB_G0276313	upstream	-380	DDB_G0276313_RTE	NA	NA	2.55741	29.0695	2.03215	13.594
chr2	2240438	DDB_G0272746	upstream	-171	DDB_G0272746	NA	NA	3.34484	23.4525	5.40478	64.5115		chr1	4911637	DDB_G0270820	upstream	-363	DDB_G0270820_TE	1.81997	10.6495	1.98695	9.85411	2.17917	13.4077
chr3	6309072	DDB_G0282817	upstream	-334	patB	2.5757	17.2693	3.06085	18.7766	5.43595	64.11		chr1	174796	DDB_G0267364	upstream	-524	DDB_G0267364_RTE	NA	NA	2.71388	40.3776	1.998	13.4052
chr1	572407	DDB_G0267686	upstream	-1322	DDB_G0267686	3.12916	28.3281	4.67016	49.2461	5.40359	63.3675		chr2F	60678	DDB_G0294146	upstream	-504	DDB_G0294146_RTE	NA	NA	1.87494	10.6853	2.0153	13.3794
chr2	55480	DDB_G0271350	upstream	-166	DDB_G0271350	3.66133	41.6816	4.85949	53.3394	5.40359	63.3675		chr2	7068103	DDB_G0276645	overlapStart	7	DDB_G0276645_TE	NA	NA	1.565	2.23949	2.64017	13.3676
chr6	2675799	DDB_G0293230	upstream	-265	cdc26	3.19302	29.8315	4.32305	41.9445	5.40359	63.3675		chr2F	58767	DDB_G0294144	inside	983	DDB_G0294144_RTE	1.7067	9.53913	2.03036	13.5564	2.16551	13.2089
chr1	3203719	DDB_G0269636	upstream	-260	DDB_G0269636	2.43147	25.9109	2.553	20.5256	3.99748	61.9316		chr3F	8133	DDB_G0294332	inside	588	DDB_G0294332_RTE	1.70094	12.1655	2.76766	37.3259	1.99235	13.1378
chr3	2970650	DDB_G0280047	upstream	-2120	yelA	2.80985	22.1125	3.62884	28.4631	5.33888	61.8908		chr3	4572923	DDB_G0281535	inside	110	DDB_G0281535_RTE	1.48444	6.43037	2.28011	24.8218	1.89843	13.1176
chr5	5101090	DDB_G0291177	upstream	-237	tspE	2.61446	18.0704	3.43951	25.0871	5.32163	61.7		chr5	4800226	DDB_G0290955	inside	37	DDB_G0290955_TE	1.95439	14.8351	2.49841	23.9431	1.99405	12.6698
chr3	5224391	DDB_G0281993	upstream	-449	DDB_G0281993	3.29945	32.4075	5.30126	62.2596	5.30652	61.1565		chr2F	109057	DDB_G0294226	inside	56	DDB_G0294226_TE	NA	NA	1.69701	5.70212	2.06057	12.653
chr1	2445603	DDB_G0269280	upstream	-319	DDB_G0269280	2.19254	10.3081	2.61908	12.2726	5.24181	59.6959		chr3	5676540	DDB_G0282751	inside	194	DDB_G0282751_TE	NA	NA	1.62732	3.51064	2.47861	12.6295
chr4	4646033	DDB_G0286573	upstream	-288	ponH	2.68213	19.4218	3.97595	35.0002	5.24181	59.6959		chr1	61753	DDB_G0267248	inside	427	DDB_G0267248_RTE	1.64309	12.4767	2.88561	47.7801	1.83366	12.5831
chr1	2039737	DDB_G0268750	upstream	-208	DDB_G0268750	3.76776	44.5502	4.2915	41.2969	5.20945	58.9703		chrBF	12935	DDB_G0294352	inside	960	DDB_G0294352_TE	1.89894	15.1022	1.80565	9.06528	2.0164	12.5446
chr4	963449	DDB_G0283675	upstream	-297	DDB_G0283675	2.76728	21.2052	3.81817	31.9752	5.20945	58.9703		chr1	192900	DDB_G0267370	upstream	-276	DDB_G0267370_TE	NA	NA	2.0725	12.476	2.05458	12.3793
chr4	5420227	DDB_G0287163	upstream	-223	DDB_G0287163	2.68213	19.4218	3.15336	20.2763	5.20945	58.9703		chr2F	113819	DDB_G0294232	upstream	-641	DDB_G0294232_RTE	1.76935	16.4855	3.15501	55.5959	1.86943	12.1761
chr5	3894409	DDB_G0290291	upstream	-324	DDB_G0290291	3.00144	25.4376	4.13372	38.109	5.20945	58.9703		chr6	866542	DDB_G0291958	inside	511	DDB_G0291958_RTE	NA	NA	1.96987	11.4503	2.00875	12.1631
chr4	3685713	DDB_G0285807	upstream	-293	DDB_G0285807	3.3846	34.5211	4.32305	41.9445	5.17709	58.2478		chr1	93585	DDB_G0267278	downstream	1068	DDB_G0267278_TE	1.87903	13.848	1.70993	6.53942	2.05699	12.146
chr2	4137134	DDB_G0274713	upstream	-64	DDB_G0274713	2.97408	25.1229	3.34484	23.4525	5.14473	57.5269		chr3	1806741	DDB_G0279233	inside	640	DDB_G0279233_RTE	NA	NA	2.8382	19.8482	2.37101	12.1304
chr5	3651207	DDB_G0290069	upstream	-301	pitA	2.29897	12.1102	4.38616	43.2483	5.11238	56.808		chr1	108393	DDB_G0267296	downstream	869	DDB_G0267296_RTE	NA	NA	2.61344	29.9734	1.97074	12.1026
chr6	963788	DDB_G0291938	upstream	-536	DDB_G0291938	2.12868	9.27703	2.71374	13.5791	5.11238	56.808		chr1	88470	DDB_G0267270	downstream	374	DDB_G0267270_RTE	NA	NA	1.88417	7.62106	2.13565	11.983
chr2	4963387	DDB_G0275145	upstream	-822	DDB_G0275145	2.60839	19.1851	3.2636	23.2667	4.93419	55.1444		chr2	6186727	DDB_G0276011	inside	150	DDB_G0276011_RTE	1.99595	8.36782	2.13813	10.3565	2.34957	11.8965
chr5	2515616	DDB_G0289173	upstream	-947	arfA	2.49055	15.612	2.87152	15.8655	5.01531	54.6688		chr3F	4479	DDB_G0294324	inside	408	DDB_G0294324_RTE	NA	NA	2.69608	38.9682	1.87629	11.7502
chr3	2868209	DDB_G0280007	upstream	-668	DDB_G0280007	2.01268	7.54251	2.96618	17.2988	4.96861	53.8081		chr2	4346	DDB_G0294296	inside	155	DDB_G0294296_TE	1.76797	9.3569	2.11116	11.8364	2.04758	11.7342
chr4	5309393	DDB_G0287085	upstream	-761	DDB_G0287085	2.81848	22.5636	5.21969	61.3306	4.90429	53.0909		chr6	5847	DDB_G0291223	upstream	-603	DDB_G0291223_RTE	1.58808	10.5085	2.72705	42.327	1.81409	11.7144
chr1	1717507	DDB_G0268222	upstream	-255	DDB_G0268222	2.55441	16.8493	3.15551	20.2967	4.91824	52.5568		chr2	6186201	DDB_G0276011	inside	664	DDB_G0276011_RTE	NA	NA	2.31342	21.9615	1.91956	11.5991
chr5	4250350	DDB_G0290549	upstream	-533	DDB_G0290549	NA	NA	3.12396	19.7854	4.88588	51.8581		chr2	6477567	DDB_G0276171	inside	2519	DDB_G0276171_RTE	NA	NA	2.23345	15.8304	2.08086	11.4055
chr2	4046409	DDB_G0274283	upstream	-457	DDB_G0274283	2.51184	16.0206	3.59729	27.8908	4.85352	51.1623		chr1	56386	DDB_G0267242	upstream	-211	DDB_G0267242_RTE	1.55068	9.11359	2.53679	36.1238	1.79441	11.3048
chr2	8407331	DDB_G0277737	upstream	-170	DDB_G0277737	1.90365	7.40336	2.30076	9.64434	4.51644	51.134		chr3	2693967	DDB_G0280011	inside	1794	DDB_G0280011_TE	1.90753	15.2314	1.80323	8.65912	1.95623	11.3011
chr5	2677203	DDB_G0289353	inside	71	cox11	3.27816	31.8867	4.41772	43.9048	4.82117	50.4684		chr4	2222096	DDB_G0284609	downstream	1818	DDB_G0284609_RTE	NA	NA	2.30352	8.29762	2.55619	11.1389
chr1	3959549	DDB_G0269978	upstream	-484	DDB_G0269978	2.34155	12.8608	3.75506	30.7894	4.78881	49.7784		chr1	63664	DDB_G0267250	inside	73	DDB_G0267250_TE	NA	NA	2.06247	17.6542	1.83794	11.0222
chr2	8186840	DDB_G0277615	upstream	-695	DDB_G0277615	2.42669	14.4097	3.12396	19.7854	4.78881	49.7784		chr3	1571602	DDB_G0279055	inside	575	DDB_G0279055_RTE	NA	NA	2.45069	16.0251	2.18557	11.014
chr1	773805	DDB_G0267746	upstream	-526	DDB_G0267746	NA	NA	3.53418	26.7577	4.75645	49.0905		chr1	163418	DDB_G0267354	downstream	2278	DDB_G0267354_TE	1.41267	4.60737	2.58386	35.0538	1.79873	10.6526
chr1	881363	DDB_G0268350	upstream	-302	DDB_G0268350	NA	NA	2.80841	14.9351	4.75645	49.0905		chr1	2400360	DDB_G0306370	inside	1721	DDB_G0306370_RTE	NA	NA	2.09485	14.4139	1.99257	10.5725
chr3	2969260	DDB_G0280047	upstream	-751	yelA	2.19254	10.3081	3.88128	33.1749	4.75645	49.0905		chr1	156712	DDB_G0267350	upstream	-1850	DDB_G0267350_TE	1.84153	9.25891	2.41435	16.4389	2.12924	10.5256
chr5	1232240	DDB_G0288201	upstream	-386	DDB_G0288201	NA	NA	2.99774	17.7867	4.75645	49.0905		chr2	7521730	DDB_G0276975	inside	1095	DDB_G0276975_RTE	NA	NA	2.47806	15.7139	2.24371	10.5068
chr2	8064629	DDB_G0277439	upstream	-1966	cycD	2.28326	13.0712	3.88128	33.1749	4.73945	48.9079		chr3	6077641	DDB_G0282799	inside	291	DDB_G0282799_RTE	NA	NA	1.92802	9.42607	2.04709	10.3948
chr1	3213962	DDB_G0269644	upstream	-887	DDB_G0269644	2.35248	18.134	3.8219	42.4839	4.06875	48.4301		chr1	4912546	DDB_G0270820	inside	560	DDB_G0270820_TE	2.13841	13.8493	1.99081	9.09202	2.14547	10.327
chr5	786430	DDB_G0287893	upstream	-1192	DDB_G0287893	3.34202	33.4579	3.75506	30.7894	4.7241	48.4062		chr6	15956	DDB_G0291257	inside	171	DDB_G0291257_TE	1.71781	4.61412	2.03496	6.80984	2.3119	10.3111
chr2	7614874	DDB_G0277147	upstream	-364	stkA	2.49685	16.1049	3.56573	27.3224	4.69174	47.7246		chr2	3511595	DDB_G0273877	upstream	-555	DDB_G0273877_RTE	NA	NA	2.10999	12.1997	1.99771	10.0634
chr6	2944955	DDB_G0293478	upstream	-442	DDB_G0293478	2.76728	21.2052	2.49286	10.6109	4.69174	47.7246		chr2	6768433	DDB_G0276397	inside	945	DDB_G0276397_RTE	NA	NA	2.26975	15.2912	1.96865	10.0603
chr2	5992090	DDB_G0275487	upstream	-244	DDB_G0275487	NA	NA	3.12396	19.7854	4.65938	47.046		chr3	2692635	DDB_G0280011	inside	446	DDB_G0280011_TE	NA	NA	2.02505	10.9735	1.98285	10.0198
chr3	4490293	DDB_G0281387	upstream	-3726	srfA	NA	NA	2.99774	17.7867	4.65938	47.046		chr1	2664	DDB_G0267178	inside	766	DDB_G0267178_RTE	1.59844	10.8484	2.41834	31.3402	1.7509	9.94791
chr1	3800696	DDB_G0269886	upstream	-384	DDB_G0269886	2.895	23.8942	3.62884	28.4631	4.62703	46.3701		chr3	6074999	DDB_G0282797	inside	1308	DDB_G0282797_RTE	NA	NA	1.89048	7.13461	2.19953	9.91885
chr2	1131548	DDB_G0271994	upstream	-792	DDB_G0271994	2.0861	8.61107	3.0924	19.2786	4.62703	46.3701		chr1	59367	DDB_G0267244	inside	43	DDB_G0267244_RTE	1.45609	6.34654	2.6708	41.4199	1.73798	9.91429
chr5	5021814	DDB_G0291117	upstream	-952	noxC	1.83799	5.33649	3.05453	19.2947	4.50404	45.9624		chr1	2686472	DDB_G0270504	inside	362	DDB_G0270504_RTE	NA	NA	2.3766	12.6869	2.26076	9.90865
chr3	480442	DDB_G0278211	upstream	-625	DDB_G0278211	2.70342	19.8627	3.6604	29.0392	4.59467	45.6965		chr2F	108573	DDB_G0294226	upstream	-447	DDB_G0294226_TE	1.7323	6.98355	2.00405	10.337	2.01704	9.9062
chr2	3914518	DDB_G0274801	upstream	-473	DDB_G0274801	2.38412	13.6273	3.53418	26.7577	4.56231	45.0267		chr6	2085460	DDB_G0292796	inside	860	DDB_G0292796_RTE	1.48628	6.11418	2.27124	23.0204	1.80037	9.87768
chr4	2002593	DDB_G0284441	upstream	-2402	DDB_G0284441	2.66085	18.9842	3.59729	27.8908	4.52995	44.3605		chr3	5336274	DDB_G0282051	inside	620	DDB_G0282051_RTE	NA	NA	2.30315	14.051	2.08886	9.84083
chr2	701596	DDB_G0271592	upstream	-2338	DDB_G0271592	3.23559	30.8531	4.07061	36.8559	4.4976	43.697		chr6	3066679	DDB_G0293684	inside	1065	DDB_G0293684_RTE	NA	NA	2.53101	17.0878	2.17566	9.76562
chr5	4876087	DDB_G0291001	upstream	-273	DDB_G0291001	2.85243	23.0142	4.07061	36.8559	4.4976	43.697		chr6	9407	DDB_G0291215	inside	443	DDB_G0291215_TE	1.62223	8.35454	2.02927	13.19	1.84058	9.67646
chr4	1980691	DDB_G0284427	upstream	-165	DDB_G0284427	3.19302	29.8315	4.25994	40.6528	4.46524	43.0369		chr2	6479464	DDB_G0276171	inside	622	DDB_G0276171_RTE	NA	NA	2.00551	9.77575	2.07357	9.65338
chr4	942247	DDB_G0283661	upstream	-671	ddx3	NA	NA	2.71374	13.5791	4.46524	43.0369		chr1	187547	DDB_G0267366	inside	2823	DDB_G0267366_RTE	NA	NA	2.08015	17.0235	1.79785	9.64451
chr4	1092079	DDB_G0283867	upstream	-780	cprC	NA	NA	2.80841	14.9351	4.46524	43.0369		chr3	3364564	DDB_G0280523	overlapEnd	1318	DDB_G0280523_RTE	NA	NA	2.29715	11.5542	2.20939	9.60158
chr3	2122078	DDB_G0279483	upstream	-519	pldB	2.80985	22.1125	3.69195	29.6188	4.43288	42.3805		chr1	2502261	DDB_G0270842	inside	1056	DDB_G0270842_RTE	NA	NA	2.35983	13.9583	2.1142	9.57084
chr5	4269115	DDB_G0290557	upstream	-350	DDB_G0290557	2.17397	11.33	2.98405	19.8911	4.18842	42.3135		chr3	2688684	DDB_G0305714	inside	510	DDB_G0305714_RTE	1.46451	6.55653	2.47353	33.3234	1.72865	9.56346
chr2	3917990	DDB_G0274747	upstream	-272	DDB_G0274747	2.59699	17.6929	2.96618	17.2988	4.40053	41.7278		chr2F	104057	DDB_G0294218	upstream	-203	DDB_G0294218_RTE	1.84889	11.0698	2.19052	13.8814	1.99633	9.46379
chr6	3149028	DDB_G0293616	upstream	-684	DDB_G0293616	2.42669	14.4097	3.78662	31.3806	4.40053	41.7278		chr1	1774035	DDB_G0268606	inside	409	DDB_G0268606_RTE	NA	NA	2.31542	12.81	2.14726	9.4561
chr6	574974	DDB_G0291616	upstream	-232	DDB_G0291616	2.64182	19.3441	3.71935	32.6929	4.20825	41.3845		chr2	7884495	DDB_G0277365	inside	792	DDB_G0277365_RTE	1.54424	6.32243	2.45105	24.9063	1.83852	9.4452
chr5	892084	DDB_G0287963	downstream	592	DDB_G0287963	2.29897	12.1102	3.40795	24.5382	4.36817	41.0785		chr1	3222172	DDB_G0270896	upstream	-391	DDB_G0270896_RTE	1.54465	2.77449	2.23249	10.832	2.26655	9.40897
chr5	3363523	DDB_G0295737	upstream	-1453	DDB_G0295737	2.70342	19.8627	4.63861	48.5688	4.36817	41.0785		chr6	861846	DDB_G0291878	inside	467	DDB_G0291878_RTE	NA	NA	2.10767	16.9254	1.78272	9.37679
chr3	3214110	DDB_G0280293	upstream	-462	coq1	2.08124	9.67302	3.06668	20.9714	4.14846	40.694		chr1	4550437	DDB_G0270770	inside	1138	DDB_G0270770_RTE	NA	NA	2.42333	18.5068	1.98784	9.35115
chr6	2158233	DDB_G0292940	inside	76	DDB_G0292940	NA	NA	3.53418	26.7577	4.33581	40.4323		chr1	3575566	DDB_G0270954	inside	1884	DDB_G0270954_RTE	NA	NA	1.93944	10.1216	1.92713	9.31008
chrR	1452	NA	NA	NA	NA	NA	NA	3.08007	60.9732	2.57503	40.3379		chr4	4599379	DDB_G0286531	upstream	-1656	DDB_G0286531_RTE	NA	NA	2.00764	10.1375	2.05169	9.29851
chr1	4534259	DDB_G0270768	upstream	-178	DDB_G0270768	2.02224	7.64426	2.55597	11.4298	4.30346	39.7919		chr1	4123772	DDB_G0271020	inside	216	DDB_G0271020_RTE	NA	NA	1.9586	6.19861	2.19493	9.24296
chr3	3751020	DDB_G0280809	upstream	-415	DDB_G0280809	2.27768	11.7414	2.87152	15.8655	4.30346	39.7919		chr1	168907	DDB_G0267358	upstream	-533	DDB_G0267358_RTE	NA	NA	1.904	11.1873	1.83124	9.19296
chr4	1452864	DDB_G0284023	upstream	-2055	bzpL	2.27768	11.7414	3.72351	30.2023	4.30346	39.7919		chr2	6642448	DDB_G0276387	inside	20	DDB_G0276387_RTE	NA	NA	2.51953	32.5829	1.74533	9.16353
chr4	2238853	DDB_G0284619	upstream	-444	DDB_G0284619	1.91581	6.12567	3.53418	26.7577	4.30346	39.7919		chr2	997735	DDB_G0271952	inside	1059	DDB_G0271952_RTE	NA	NA	2.43155	13.4363	2.16552	9.1459
chrR	83638	NA	NA	NA	NA	1.92858	25.428	3.08007	60.9732	2.5569	39.5218		chr2	3512294	DDB_G0273877	upstream	-1255	DDB_G0273877_RTE	NA	NA	1.99706	9.25308	1.99356	9.09614
chr4	3553097	DDB_G0285659	upstream	-233	DDB_G0285659	1.95689	8.13602	2.56625	13.3785	4.01227	38.8438		chr6	1524388	DDB_G0292374	upstream	-680	DDB_G0292374_RTE	NA	NA	2.33897	18.7455	1.9427	8.9906
chr5	1997097	DDB_G0288771	upstream	-71	darA	2.51184	16.0206	3.50262	26.1971	4.23874	38.5511		chr1	135610	DDB_G0267330	inside	678	DDB_G0267330_RTE	1.40862	4.95763	2.45155	32.343	1.71263	8.98565
chr5	4423246	DDB_G0290691	upstream	-99	DDB_G0290691	NA	NA	3.43951	25.0871	4.23874	38.5511		chr1	160798	DDB_G0267354	upstream	-327	DDB_G0267354_TE	1.46346	6.33471	2.34439	28.2985	1.70961	8.98005
chrR	2368	NA	NA	NA	NA	1.90126	24.6506	3.09929	60.6399	2.52063	37.9641		chr1	743867	DDB_G0268340	inside	575	DDB_G0268340_RTE	NA	NA	2.14798	11.9545	2.0249	8.97609
chrBF	43887	DDB_G0294388	downstream	4492	DDB_G0294388	1.92858	25.428	3.08982	61.0972	2.51156	37.6009		chr3	2696469	DDB_G0279929	upstream	-1373	DDB_G0279929_RTE	1.73743	6.83723	1.99954	8.87334	1.99479	8.86085
chrR	82781	NA	NA	NA	NA	1.94523	25.6508	3.00175	57.4509	2.51156	37.6009		chr1	3574541	DDB_G0270954	inside	858	DDB_G0270954_RTE	NA	NA	1.77661	8.41914	1.86009	8.83859
chr3	215550	DDB_G0278065	upstream	-369	DDB_G0278065	2.44798	14.8064	2.87152	15.8655	4.17403	37.388		chr5	1589732	DDB_G0288505	downstream	1863	DDB_G0288505_RTE	NA	NA	2.36844	17.5197	2.01039	8.79963
chr1	4923013	DDB_G0305569	downstream	1356	DDB_G0305569	1.91765	25.1063	3.08982	61.0972	2.5025	37.2438		chr6	869115	DDB_G0291960	upstream	-1409	DDB_G0291960_RTE	NA	NA	2.1225	11.9943	1.97187	8.73696
chr2	2264133	DDB_G0273025	downstream	2035	sigN105-1	1.91765	25.1063	3.08007	60.9732	2.50182	36.9844		chr1	171720	DDB_G0267362	inside	1886	DDB_G0267362_RTE	1.37913	2.39461	2.00095	11.2058	1.89702	8.73656
chr3	3547844	DDB_G0280597	upstream	-586	DDB_G0280597	2.69055	19.8493	3.53418	26.7577	4.14167	36.8377		chr2F	109370	DDB_G0294226	inside	369	DDB_G0294226_TE	NA	NA	1.93504	11.1163	1.82134	8.71521
chr3	3880910	DDB_G0280919	upstream	-619	DDB_G0280919	NA	NA	3.3764	23.9933	4.14167	36.8377		chr3	2873487	DDB_G0280031	inside	610	DDB_G0280031_RTE	NA	NA	2.25276	14.0357	2.0165	8.70563
chr3	4692384	DDB_G0281597	upstream	-742	DDB_G0281597	2.76728	21.2052	3.06085	18.7766	4.10932	36.2742		chr6	3384731	DDB_G0293892	inside	281	DDB_G0293892_RTE	1.45699	2.45025	1.93059	8.63989	1.98109	8.69354
chr4	1725277	DDB_G0284235	upstream	-209	DDB_G0284235	NA	NA	3.53418	26.7577	4.10932	36.2742		chrBF	18744	DDB_G0294360	upstream	-634	DDB_G0294360_RTE	2.18983	16.5658	1.92096	7.9259	1.98109	8.69354
chr2	3767717	DDB_G0274097	upstream	-1989	sigN105-2	1.91765	25.1063	3.08982	61.0972	2.4753	36.19		chr2	315357	DDB_G0271422	inside	333	DDB_G0271422_TE	NA	NA	2.0113	9.01598	2.01221	8.56867
chr4	1545212	DDB_G0284047	upstream	-518	abcF2	2.02224	7.64426	2.71374	13.5791	4.07696	35.7218		chr4	201107	DDB_G0283079	inside	866	DDB_G0283079_RTE	NA	NA	1.79013	5.99103	1.97436	8.44644
chr4	3269535	DDB_G0285469	upstream	-1247	DDB_G0285469	3.02272	25.888	3.91284	33.78	4.07696	35.7218		chr1	1793307	DDB_G0269036	inside	277	DDB_G0269036_RTE	NA	NA	1.95589	8.50135	2.03654	8.41547
chr5	1919812	DDB_G0288749	upstream	-2043	abkA	2.29897	12.1102	3.94439	34.3883	4.07696	35.7218		chr4	2562915	DDB_G0284873	inside	159	DDB_G0284873_RTE	1.63807	4.52592	2.28063	11.3707	2.06856	8.41003
chr2	2040143	DDB_G0272674	upstream	-1317	DDB_G0272674	NA	NA	2.55871	11.596	4.06666	35.6237		chr4	5319255	DDB_G0287117	inside	33	DDB_G0287117_TE	NA	NA	2.17783	8.90083	2.30855	8.40901
chr1	2258222	DDB_G0269018	upstream	-534	DDB_G0269018	NA	NA	3.43537	27.1023	3.90948	35.3192		chr6	1131208	DDB_G0292174	inside	648	DDB_G0292174_RTE	NA	NA	2.38244	15.7394	1.99748	8.39427
chr3	3174861	DDB_G0280045	upstream	-376	thyA	NA	NA	2.43409	10.4945	3.93056	35.0437		chr1	3576719	DDB_G0270638	downstream	2622	DDB_G0270638_RTE	NA	NA	1.98458	14.3842	1.72121	8.34516
chr3	168063	DDB_G0278017	upstream	-214	DDB_G0278017	2.2564	11.3766	3.53418	26.7577	4.01225	34.586		chr3	5280649	DDB_G0282085	overlapStart	-21	DDB_G0282085_TE	NA	NA	2.03861	6.92848	2.30023	8.34362
chr6	452068	DDB_G0291508	upstream	-377	DDB_G0291508	2.2564	11.3766	2.83996	15.3977	4.01225	34.586		chr1	173096	DDB_G0267362	inside	512	DDB_G0267362_RTE	NA	NA	1.85781	9.64886	1.84409	8.33658
chr1	3058661	DDB_G0269128	upstream	-918	DDB_G0269128	2.42669	14.4097	3.02929	18.2793	3.97989	34.0131		chr6	1527640	DDB_G0292338	upstream	-232	DDB_G0292338_RTE	NA	NA	2.82744	23.9961	1.97761	8.32661
chr1	1648956	DDB_G0268584	upstream	-535	DDB_G0268584	2.42669	14.4097	3.69195	29.6188	3.94753	33.4259		chr2	6571943	DDB_G0276323	inside	69	DDB_G0276323_RTE	NA	NA	1.68927	5.60336	1.83253	8.30045
chr2	4717262	DDB_G0274225	upstream	-276	tgrA5	NA	NA	2.83996	15.3977	3.94753	33.4259		chr2	4518098	DDB_G0274645	inside	558	DDB_G0274645_TE	NA	NA	2.1664	11.3981	1.94985	8.22828
chr4	861358	DDB_G0283579	upstream	-575	crlD	1.9371	6.41945	2.30352	8.29762	3.91518	32.8464		chr1	166517	DDB_G0267356	inside	426	DDB_G0267356_RTE	NA	NA	1.97602	11.792	1.8318	8.22359
chr1	4524963	DDB_G0270258	upstream	-324	DDB_G0270258	NA	NA	2.52441	11.0175	3.85046	31.678		chr6	1521530	DDB_G0292372	inside	271	DDB_G0292372_RTE	1.43619	4.24963	1.94915	12.3575	1.75899	8.2081
chr2	732828	DDB_G0271668	downstream	990	rpl36	2.80985	22.1125	3.69195	29.6188	3.85046	31.678		chr3	2676474	DDB_G0279867	inside	644	DDB_G0279867_RTE	NA	NA	2.38365	15.382	1.98854	8.12626
chr5	2988559	DDB_G0304961	upstream	-467	tmem184E	NA	NA	2.96618	17.2988	3.85046	31.678		chr6	3138805	DDB_G0293690	inside	714	DDB_G0293690_RTE	NA	NA	2.1995	12.4435	1.98854	8.12626
chr4	3188789	DDB_G0285409	upstream	-191	DDB_G0285409	NA	NA	2.64479	13.8614	3.72973	31.4405		chr1	114336	DDB_G0267304	upstream	-58	DDB_G0267304_RTE	NA	NA	2.65814	34.3047	1.73923	8.05222
chr2	4213577	DDB_G0274859	inside	408	prdx4	2.06482	8.28444	2.68219	13.1387	3.8181	31.0996		chr1	165543	DDB_G0267356	inside	1399	DDB_G0267356_RTE	NA	NA	1.91579	13.2438	1.73166	8.03653
chr2	6675468	DDB_G0276375	upstream	-397	DDB_G0276375	2.00096	7.33095	2.61908	12.2726	3.8181	31.0996		chr3	5069654	DDB_G0281943	inside	651	DDB_G0281943_RTE	NA	NA	2.09578	16.7828	1.72435	8.02218
chr3	3902345	DDB_G0280951	upstream	-358	DDB_G0280951	2.63956	18.5497	3.47107	25.6399	3.8181	31.0996		chr2	314339	DDB_G0271422	downstream	1377	DDB_G0271422_TE	2.06748	15.0843	1.68029	4.55992	1.91982	8.00796
chr5	2071762	DDB_G0288873	upstream	-1657	pich	2.19254	10.3081	3.02929	18.2793	3.8181	31.0996		chr3	5867442	DDB_G0282507	inside	128	DDB_G0282507_RTE	NA	NA	2.56833	11.8243	2.28472	7.98403
chr3	4933857	DDB_G0281769	upstream	-438	DDB_G0281769	NA	NA	2.76146	17.4489	3.50543	31.0683		chr1	2411386	DDB_G0270460	inside	288	DDB_G0270460_RTE	NA	NA	2.18291	12.6347	1.95455	7.89403
chr4	4440756	DDB_G0286413	upstream	-2634	DDB_G0286413	1.95838	6.71847	1.98797	4.91993	3.78575	30.5157		chr5	1248	DDB_G0287249	inside	383	DDB_G0287249_TE	1.68825	6.57122	1.95725	9.06079	1.88142	7.8864
chr4	1710783	DDB_G0284311	upstream	-588	DDB_G0284311	NA	NA	2.01953	5.23022	3.78575	30.5157		chr2	3849328	DDB_G0274753	inside	4440	DDB_G0274753_RTE	NA	NA	2.15612	11.7662	1.94529	7.86284
chr5	1005433	DDB_G0288033	upstream	-944	DDB_G0288033	NA	NA	2.99774	17.7867	3.78575	30.5157		chr2	996890	DDB_G0271952	inside	215	DDB_G0271952_RTE	NA	NA	2.02424	7.56247	2.05795	7.85017
chr1	4428789	DDB_G0270218	upstream	-868	glkA	NA	NA	2.49286	10.6109	3.75339	29.9426		chr2	7432278	DDB_G0276983	inside	738	DDB_G0276983_RTE	NA	NA	1.64668	4.92927	1.88424	7.78016
chr5	203690	DDB_G0287367	upstream	-333	DDB_G0287367	NA	NA	3.08289	19.1865	3.75339	29.9426		chr1	4918738	DDB_G0270824	inside	1045	DDB_G0270824_TE	NA	NA	1.84912	4.53128	2.17104	7.77953
chr6	807438	DDB_G0291818	upstream	-613	DDB_G0291818	2.69585	21.0279	3.02822	19.0315	3.67172	29.8464		chr3	5866512	DDB_G0282507	inside	1058	DDB_G0282507_RTE	NA	NA	2.49943	15.5738	2.02546	7.77633
chr2	7177508	DDB_G0276757	upstream	-253	sigH	NA	NA	2.71374	13.5791	3.72103	29.3643		chr3	5939096	DDB_G0282561	downstream	991	DDB_G0282561_RTE	NA	NA	1.95955	10.1865	1.87696	7.75732
chr6	1742749	DDB_G0292494	inside	310	DDB_G0292494	NA	NA	2.36664	9.04377	3.72103	29.3643		chr2	4354100	DDB_G0274673	inside	613	DDB_G0274673_RTE	NA	NA	2.07813	10.6434	1.91075	7.74913
chr5	2834407	DDB_G0289473	upstream	-504	DDB_G0289473	2.09595	9.572	2.42233	10.7717	3.54174	28.9357		chr4	2220618	DDB_G0284609	inside	340	DDB_G0284609_RTE	NA	NA	2.66746	13.9285	2.1229	7.73806
chr2	892997	DDB_G0271778	upstream	-2257	cyp516B1	NA	NA	2.36664	9.04377	3.68868	28.7955		chr3	5672982	DDB_G0282355	inside	599	DDB_G0282355_TE	NA	NA	2.48301	18.0815	1.86985	7.73515
chr3	3820957	DDB_G0280847	upstream	-370	2C	2.29897	12.1102	3.59729	27.8908	3.68868	28.7955		chr1	2696529	DDB_G0270862	inside	124	DDB_G0270862_RTE	NA	NA	1.91996	6.1416	2.04657	7.73297
chr4	3697865	DDB_G0285839	upstream	-279	DDB_G0285839	NA	NA	2.84179	15.5869	3.68868	28.7955		chr1	4913871	DDB_G0270822	inside	327	DDB_G0270822_TE	1.33653	2.62529	2.08729	17.5454	1.67237	7.73278
chr4	4335594	DDB_G0286309	upstream	-167	DDB_G0286309	2.02674	9.34782	2.19884	8.2813	3.45336	28.1966		chr1	62818	DDB_G0267248	upstream	-613	DDB_G0267248_RTE	1.60867	10.3427	2.04637	17.9229	1.66677	7.72833
chr2	1102196	DDB_G0272054	inside	682	DDB_G0272054	2.42669	14.4097	3.02929	18.2793	3.62396	27.6567		chr3	2876531	DDB_G0280365	upstream	-944	DDB_G0280365_RTE	NA	NA	2.02393	13.9589	1.73163	7.70914
chr3	2795957	DDB_G0280019	upstream	-316	DDB_G0280019	NA	NA	2.4613	10.2097	3.62396	27.6567		chr3	1802160	DDB_G0279389	inside	960	DDB_G0279389_RTE	1.46292	5.00797	1.87915	11.2477	1.72403	7.69465
chr1	2037710	DDB_G0268748	upstream	-1219	DDB_G0268748	NA	NA	2.27197	7.9334	3.59161	27.0927		chr6	1380978	DDB_G0292272	inside	586	DDB_G0292272_TE	NA	NA	2.25493	12.0751	1.96453	7.69088
chr2	5663674	DDB_G0275845	upstream	-2171	smg1	1.85195	5.27292	2.90307	16.3383	3.59161	27.0927		chrBF	16959	DDB_G0294358	inside	795	DDB_G0294358_RTE	NA	NA	2.19882	19.2735	1.7167	7.6816
chr2	3799062	DDB_G0274773	upstream	-657	fslH	NA	NA	2.52441	11.0175	3.59161	27.0927		chr1	1794031	DDB_G0269036	inside	1001	DDB_G0269036_RTE	NA	NA	2.30006	11.9317	2.01593	7.67514
chr5	2188773	DDB_G0288973	downstream	1869	DDB_G0288973	2.12868	9.27703	3.06085	18.7766	3.59161	27.0927		chr1	72098	DDB_G0267258	downstream	4708	DDB_G0267258_RTE	NA	NA	1.89834	9.65239	1.83949	7.67281
chr3	4159465	DDB_G0281173	upstream	-343	DDB_G0281173	2.04353	7.96205	2.30352	8.29762	3.55925	26.5281		chr1	81618	DDB_G0267262	upstream	-1845	DDB_G0267262_RTE	NA	NA	2.21478	21.9624	1.67389	7.51908
chr6	966020	DDB_G0291968	upstream	-597	DDB_G0291968	2.10739	8.94189	2.87152	15.8655	3.55925	26.5281		chr3	4607759	DDB_G0281491	upstream	-710	DDB_G0281491_RTE	NA	NA	2.02534	10.8061	1.83236	7.51418
chr2	6012336	DDB_G0275909	downstream	1077	DDB_G0275909	NA	NA	2.97804	17.5981	3.52689	25.9697		chr1	9424	DDB_G0267184	inside	151	DDB_G0267184_RTE	1.44619	5.75831	2.22676	23.2137	1.65703	7.50758
chr5	1715829	DDB_G0288577	upstream	-1211	DDB_G0288577	NA	NA	2.24571	8.26663	3.40002	25.5847		chr1	1777937	DDB_G0268608	inside	2568	DDB_G0268608_RTE	NA	NA	2.04245	11.6616	1.803	7.43418
chr4	1477751	DDB_G0284057	upstream	-277	DDB_G0284057	2.01041	8.45705	2.19721	7.85457	3.37736	25.5665		chr2	3375272	DDB_G0273761	inside	1654	DDB_G0273761_RTE	NA	NA	1.96744	12.607	1.74403	7.40658
chr2	8145227	DDB_G0277471	upstream	-156	DDB_G0277471	2.17125	9.96026	2.20886	7.22221	3.49454	25.4139		chr6	7053	DDB_G0291223	inside	588	DDB_G0291223_RTE	NA	NA	2.44731	31.9673	1.64063	7.39447
chr2	2250885	DDB_G0272809	upstream	-576	DDB_G0272809	NA	NA	2.96618	17.2988	3.49454	25.4139		chr2	6481494	DDB_G0276249	inside	196	DDB_G0276249_RTE	NA	NA	1.83771	9.2633	1.73567	7.39004
chr4	4037844	DDB_G0286081	upstream	-522	DDB_G0286081	2.00096	7.33095	2.61908	12.2726	3.49454	25.4139		chr1	188990	DDB_G0267366	inside	1380	DDB_G0267366_RTE	NA	NA	1.99589	12.6171	1.76222	7.33475
chr4	2689658	DDB_G0284955	upstream	-409	DDB_G0284955	1.9525	7.5283	3.01382	19.4545	3.39112	25.2678		chr5	4946053	DDB_G0291067	inside	737	DDB_G0291067_RTE	NA	NA	1.92511	7.90165	1.96008	7.32544
chr3	6194770	DDB_G0282717	upstream	-547	gxcAA	NA	NA	2.79664	14.8273	3.42813	25.2013		chr2	1611501	DDB_G0272290	upstream	-616	DDB_G0272290_RTE	NA	NA	2.04148	13.1382	1.75758	7.32447
chr6	1220686	DDB_G0292118	upstream	-168	alg11	1.98301	7.30637	2.21403	7.47352	3.4462	24.9287		chr3	6076425	DDB_G0282797	upstream	-117	DDB_G0282797_RTE	NA	NA	2.1626	14.271	1.83598	7.29767
chr2	3000810	DDB_G0273437	upstream	-305	DDB_G0273437	NA	NA	2.30352	8.29762	3.46218	24.8588		chr1	169747	DDB_G0267358	upstream	-1374	DDB_G0267358_RTE	NA	NA	1.9603	12.0843	1.79313	7.2966
chr3	3454176	DDB_G0280501	upstream	-312	DDB_G0280501	NA	NA	2.42975	9.81454	3.46218	24.8588		chr2	992187	DDB_G0271954	downstream	3809	DDB_G0271954_RTE	NA	NA	2.34976	15.1626	1.90859	7.28189
chr4	4432126	DDB_G0286467	upstream	-2353	DDB_G0286467	NA	NA	2.14575	6.53375	3.46218	24.8588		chr1	4706489	DDB_G0270792	inside	550	DDB_G0270792_RTE	NA	NA	1.9603	12.0843	1.73833	7.26362
chr6	1022504	DDB_G0292014	upstream	-1522	psiK	NA	NA	2.42975	9.81454	3.46218	24.8588		chr3	5278437	DDB_G0282083	inside	16	DDB_G0282083_TE	NA	NA	1.93637	5.91841	2.05282	7.26265
chr1	984378	DDB_G0267862	upstream	-159	DDB_G0267862	NA	NA	2.80841	14.9351	3.42982	24.3082		chr3	2452007	DDB_G0279691	inside	1264	DDB_G0279691_RTE	NA	NA	2.39384	16.6546	1.86477	7.25669
chr2	1360834	DDB_G0272370	upstream	-183	DDB_G0272370	NA	NA	2.96618	17.2988	3.42982	24.3082		chr1	1794928	DDB_G0269036	inside	1899	DDB_G0269036_RTE	NA	NA	2.16395	10.8646	1.94659	7.25635
chr2	4935346	DDB_G0275137	upstream	-816	DDB_G0275137	NA	NA	2.08264	5.86967	3.42982	24.3082		chr4	2392307	DDB_G0284733	upstream	-1134	DDB_G0284733_TE	NA	NA	2.15336	6.79038	2.23262	7.24076
chr2	6622796	DDB_G0276267	upstream	-2017	gpaB	NA	NA	2.20886	7.22221	3.42982	24.3082		chr3	507345	DDB_G0278633	inside	1140	DDB_G0278633_RTE	NA	NA	2.10126	11.1342	1.93062	7.23719
chr3	4176063	DDB_G0281185	upstream	-163	DDB_G0281185	NA	NA	2.1773	6.87524	3.42982	24.3082		chr1	746158	DDB_G0268340	inside	2867	DDB_G0268340_RTE	NA	NA	1.90745	7.61688	1.89185	7.23531
chr4	3530647	DDB_G0285645	downstream	2595	DDB_G0285645	NA	NA	2.36664	9.04377	3.42982	24.3082		chr6	2301586	DDB_G0292954	inside	16	DDB_G0292954_TE	1.93488	7.63301	1.83459	5.26108	2.18577	7.1901
chr6	1452530	DDB_G0292340	upstream	-2408	DDB_G0292340	1.83066	4.99839	2.61908	12.2726	3.42982	24.3082	*6)	chr1	1614957	DDB_G0268582	inside	442	DDB_G0268582_RTE	NA	NA	1.88076	6.39527	1.95351	7.17911
chr6	2533215	DDB_G0293182	upstream	-463	expl8	2.55441	16.8493	3.72351	30.2023	3.42982	24.3082		chr6	1125722	DDB_G0292062	upstream	-457	DDB_G0292062_RTE	NA	NA	2.06667	11.0323	1.81263	7.12628
chr6	3488388	DDB_G0293976	upstream	-653	DDB_G0293976	2.02224	7.64426	2.71374	13.5791	3.42982	24.3082		chr4	2393179	DDB_G0284829	inside	580	DDB_G0284829_TE	NA	NA	2.34219	12.2953	1.88696	7.10531
chr3	5992701	DDB_G0282603	upstream	-340	DDB_G0282603	2.56163	26.3507	3.18839	32.7676	2.90891	24.0955		chr4	3948857	DDB_G0286097	inside	639	DDB_G0286097_RTE	NA	NA	2.17426	12.8207	1.91639	7.07704
chr2	7935166	DDB_G0277379	upstream	-253	pspD	NA	NA	2.90802	17.6355	3.27516	24.0349		chr3	3365703	DDB_G0280523	inside	179	DDB_G0280523_RTE	NA	NA	2.05042	8.17533	1.98874	7.06353
chr2	2721704	DDB_G0273213	upstream	-647	aslA-1	NA	NA	2.52441	11.0175	3.39747	23.7608		chr6	3328561	DDB_G0293818	inside	1704	DDB_G0293818_RTE	NA	NA	1.99706	9.25308	1.92059	7.04903
chr3	5436993	DDB_G0282145	upstream	-2963	ptpC	2.10739	8.94189	3.06085	18.7766	3.36511	23.2178		chr4	4600044	DDB_G0286531	upstream	-2322	DDB_G0286531_RTE	NA	NA	1.85948	6.51056	1.91362	7.04604
chr4	4013289	DDB_G0286061	upstream	-1428	DDB_G0286061	NA	NA	2.61908	12.2726	3.36511	23.2178		chr3	4017134	DDB_G0281297	inside	2320	DDB_G0281297_RTE	NA	NA	2.10786	10.5623	1.86355	7.03793
chr2	498388	DDB_G0271520	upstream	-793	pks5	NA	NA	2.72649	14.8144	3.2624	22.8344		chr6	3575554	DDB_G0293964	inside	670	DDB_G0293964_RTE	NA	NA	2.12721	16.1444	1.75877	6.99825
chr3	3850298	DDB_G0280943	upstream	-2176	elmoD	NA	NA	2.1773	6.87524	3.33275	22.6789		chr3	4609075	DDB_G0281491	inside	606	DDB_G0281491_RTE	NA	NA	2.41129	16.1404	1.8852	6.87413
chr4	2726075	DDB_G0284971	upstream	-615	DDB_G0284971	NA	NA	2.42975	9.81454	3.33275	22.6789		chr5	1590256	DDB_G0288505	downstream	1339	DDB_G0288505_RTE	NA	NA	2.29515	14.4056	1.8852	6.87413
chr2	8359373	DDB_G0277709	downstream	1745	DDB_G0277709	1.89692	14.1782	2.26622	17.2635	2.4362	22.5142		chr3	2633060	DDB_G0279861	overlapStart	34	DDB_G0279861_RTE	NA	NA	2.03879	12.0428	1.74959	6.87284
chr3	2231595	DDB_G0294635	upstream	-995	DDB_G0294635	NA	NA	2.46119	10.4727	3.24652	22.46		chr2	3372237	DDB_G0273759	inside	244	DDB_G0273759_RTE	NA	NA	2.24596	13.5013	1.83707	6.85599
chr2	4736630	DDB_G0274975	upstream	-620	DDB_G0274975	NA	NA	2.58928	14.3392	3.05499	21.6247		chr3	1803223	DDB_G0279389	upstream	-104	DDB_G0279389_RTE	NA	NA	2.2486	15.6337	1.79163	6.85418
chr3	3117580	DDB_G0280383	upstream	-1092	DDB_G0280383	2.19254	10.3081	2.4613	10.2097	3.26804	21.6132		chr4	4566157	DDB_G0286503	upstream	-424	DDB_G0286503_RTE	NA	NA	2.52785	18.7313	1.86899	6.8287
chr5	4043108	DDB_G0290405	upstream	-546	tpsC	1.85195	5.27292	2.65063	12.7028	3.26804	21.6132		chr1	4704469	DDB_G0270790	inside	518	DDB_G0270790_RTE	NA	NA	2.03315	10.2258	1.86122	6.80716
chr3	3099133	DDB_G0280199	upstream	-295	gadA	2.02224	7.64426	2.36664	9.04377	3.23568	21.0869		chr4	2562037	DDB_G0284873	downstream	1051	DDB_G0284873_RTE	NA	NA	2.6228	30.6226	1.70321	6.79385
chr5	4066760	DDB_G0290421	upstream	-1055	DDB_G0290421	1.9371	6.41945	2.1773	6.87524	3.23568	21.0869		chr6	3601318	DDB_G0294002	inside	908	DDB_G0294002_RTE	NA	NA	1.99512	10.3768	1.81077	6.78821
chr6	2711968	DDB_G0293194	upstream	-342	abcD2	NA	NA	2.93688	17.0192	3.19762	20.7171		chr1	1612799	DDB_G0268580	inside	1578	DDB_G0268580_RTE	NA	NA	1.83377	8.03844	1.8463	6.76678
chr3	2338318	DDB_G0279629	upstream	-1193	lkb1	NA	NA	2.77685	14.4779	3.20333	20.5651		chr1	170966	DDB_G0267358	upstream	-2593	DDB_G0267358_RTE	NA	NA	2.17862	20.2052	1.67182	6.75961
chr3	3282944	DDB_G0280051	upstream	-555	DDB_G0280051	NA	NA	2.1773	6.87524	3.20333	20.5651		chr1	115153	DDB_G0267304	inside	758	DDB_G0267304_RTE	NA	NA	2.48134	32.9878	1.6217	6.75077
chr4	2478546	DDB_G0284783	upstream	-613	DDB_G0284783	2.32026	12.4833	2.77685	14.4779	3.20333	20.5651		chr2	2492682	DDB_G0273263	inside	2552	DDB_G0273263_RTE	NA	NA	2.2588	12.7876	1.99714	6.73484
chr4	4971645	DDB_G0286845	upstream	-468	DDB_G0286845	NA	NA	2.01953	5.23022	3.20333	20.5651		chr2	383674	DDB_G0271452	inside	674	DDB_G0271452_RTE	NA	NA	2.08112	14.8223	1.71463	6.70069
chr5	322287	DDB_G0287459	upstream	-1299	secG	NA	NA	2.52441	11.0175	3.20333	20.5651		chr3	5707652	DDB_G0282755	inside	398	DDB_G0282755_RTE	NA	NA	1.93532	9.37949	1.85616	6.67934
chr5	5077372	DDB_G0291123	upstream	-363	glpD	NA	NA	2.07713	7.55206	2.85821	20.0945		chr4	4565615	DDB_G0286503	upstream	-965	DDB_G0286503_RTE	NA	NA	2.09799	12.5889	1.85616	6.67934
chr4	4225579	DDB_G0286233	upstream	-442	anapc6	2.53313	16.4331	3.34484	23.4525	3.13861	19.5346		chr6	1533079	DDB_G0292516	inside	662	DDB_G0292516_RTE	NA	NA	2.22709	12.0579	1.89992	6.67692
chr6	1450860	DDB_G0292340	upstream	-747	DDB_G0292340	1.95838	6.71847	2.87152	15.8655	3.13861	19.5346		chr5	2266306	DDB_G0289049	downstream	6020	DDB_G0289049_RTE	NA	NA	2.29908	14.2281	1.97278	6.66213
chr3	5834133	DDB_G0282487	upstream	-685	DDB_G0282487	1.89942	5.96014	3.06085	18.7766	3.09633	19.3269		chr1	2425475	DDB_G0270462	inside	297	DDB_G0270462_RTE	NA	NA	2.23276	19.967	1.65544	6.64025
chr3	1357910	DDB_G0278897	upstream	-277	DDB_G0278897	NA	NA	2.1773	6.87524	3.10625	19.0264		chr2	1824186	DDB_G0272548	inside	643	DDB_G0272548_RTE	NA	NA	2.28477	12.438	1.92414	6.6383
chr3	3118958	DDB_G0280383	inside	315	DDB_G0280383	NA	NA	2.55597	11.4298	3.10625	19.0264		chr2	6767790	DDB_G0276397	inside	303	DDB_G0276397_RTE	NA	NA	2.11647	12.0056	1.82037	6.58696
chr4	4028267	DDB_G0286073	upstream	-633	DDB_G0286073	NA	NA	2.52441	11.0175	3.10625	19.0264		chr6	609829	DDB_G0291620	upstream	-338	DDB_G0291620_RTE	NA	NA	2.00947	13.1038	1.71028	6.58437
chr2	1839638	DDB_G0272508	upstream	-2095	DDB_G0272508	2.15035	21.4908	3.18527	42.7796	2.37491	19.0003		chr2	6574100	DDB_G0276313	inside	622	DDB_G0276313_RTE	NA	NA	2.63906	20.3258	1.85876	6.57228
chr2	1944411	DDB_G0272963	upstream	-112	DDB_G0272963	1.95838	6.71847	2.14575	6.53375	3.0739	18.5227		chr6	607150	DDB_G0291688	upstream	-1682	DDB_G0291688_RTE	NA	NA	2.3006	14.9439	1.84543	6.55486
chr2	4341411	DDB_G0274675	upstream	-542	DDB_G0274675	2.00096	7.33095	2.42975	9.81454	3.0739	18.5227		chr3	4570804	DDB_G0281533	upstream	-594	DDB_G0281533_RTE	1.43939	4.13061	1.96607	13.3781	1.6575	6.53618
chr2	7984386	DDB_G0277535	upstream	-414	rgn	2.14996	9.61642	2.11419	6.19861	3.0739	18.5227		chr6	2481007	DDB_G0293142	inside	1022	DDB_G0293142_RTE	NA	NA	2.31065	12.9858	1.86965	6.49135
chr4	902936	DDB_G0283609	upstream	-410	cbpG	NA	NA	2.49286	10.6109	3.0739	18.5227		chr2	1612703	DDB_G0272290	inside	586	DDB_G0272290_RTE	NA	NA	2.17586	11.9243	1.8221	6.48282
chr1	772753	DDB_G0268512	upstream	-26	wrn	NA	NA	2.30352	8.29762	3.04154	18.0235		chr3	4576608	DDB_G0281479	upstream	-1489	DDB_G0281479_RTE	NA	NA	1.9808	11.9511	1.7059	6.47263
chr2	856270	DDB_G0271828	upstream	-655	DDB_G0271828	NA	NA	2.87152	15.8655	3.04154	18.0235		chr2	7885305	DDB_G0277365	inside	1631	DDB_G0277365_RTE	NA	NA	1.97105	13.1509	1.66607	6.43169
chr2	5418781	DDB_G0275357	upstream	-811	DDB_G0275357	NA	NA	2.77685	14.4779	3.04154	18.0235		chr6	3180941	DDB_G0293630	upstream	-536	DDB_G0293630_RTE	NA	NA	1.86203	7.75619	1.74576	6.4276
chr5	2302316	DDB_G0289047	upstream	-221	DDB_G0289047	NA	NA	2.61908	12.2726	3.04154	18.0235		chr1	3639908	DDB_G0270648	inside	294	DDB_G0270648_RTE	NA	NA	1.95304	9.08319	1.79605	6.42136
chr6	3348325	DDB_G0293826	upstream	-612	DDB_G0293826	2.07104	8.44528	2.83996	15.3977	3.04154	18.0235		chr4	2844202	DDB_G0285089	inside	2566	DDB_G0285089_RTE	NA	NA	2.15831	13.1974	1.83831	6.41027
chr4	5411	DDB_G0282917	upstream	-1790	DDB_G0282917	1.98343	16.041	2.43361	22.3286	2.244	17.5542		chr1	2022816	DDB_G0269076	inside	474	DDB_G0269076_RTE	NA	NA	2.19414	12.269	1.86431	6.36296
chr1	913279	DDB_G0267816	upstream	-257	DDB_G0267816	NA	NA	2.55597	11.4298	3.00918	17.5291		chr4	2841792	DDB_G0285089	inside	156	DDB_G0285089_RTE	NA	NA	1.7122	5.06009	1.90909	6.33674
chr2	8284833	DDB_G0277631	upstream	-1515	DDB_G0277631	NA	NA	2.27197	7.9334	3.00918	17.5291		chr3	2871536	DDB_G0280031	inside	2561	DDB_G0280031_RTE	NA	NA	2.12229	9.78612	1.93894	6.33371
chr5	3501966	DDB_G0289885	upstream	-420	sigF	NA	NA	2.38776	9.34075	3.00918	17.5291		chr1	190990	DDB_G0267366	upstream	-620	DDB_G0267366_RTE	NA	NA	1.76882	9.04587	1.66851	6.32421
chr5	3508562	DDB_G0289953	upstream	-517	DDB_G0289953	NA	NA	2.36664	9.04377	3.00918	17.5291		chr3	1804498	DDB_G0279391	inside	245	DDB_G0279391_RTE	NA	NA	2.19125	13.1636	1.84054	6.30272
chr6	2120242	DDB_G0292958	downstream	3742	mcm5	2.22066	11.0633	2.64922	13.1451	2.93435	17.3684		chr2	4972224	DDB_G0275221	upstream	-747	DDB_G0275221_RTE	NA	NA	1.95203	10.2306	1.80507	6.21791
chr3	3034927	DDB_G0280159	upstream	-90	DDB_G0280159	NA	NA	2.87881	17.3386	2.91047	17.3131		chr2	7430588	DDB_G0277067	upstream	-45	DDB_G0277067_RTE	NA	NA	2.37209	19.6876	1.72675	6.17894
chr1	69231	DDB_G0267252	downstream	3050	DDB_G0267252	1.74089	9.41679	2.00064	10.5386	2.31905	17.1089		chr3	2537778	DDB_G0279771	inside	565	DDB_G0279771_RTE	NA	NA	2.30382	12.0912	1.99501	6.13967
chr2	3310052	DDB_G0273717	upstream	-3811	aslD-2	NA	NA	2.42975	9.81454	2.97683	17.0396		chr1	40180	DDB_G0267228	inside	260	DDB_G0267228_TE	1.68043	10.2323	1.90971	11.7262	1.65345	6.10232
chr2	4006883	DDB_G0274267	upstream	-656	DDB_G0274267	NA	NA	2.08264	5.86967	2.97683	17.0396		chr3	4575823	DDB_G0281479	upstream	-2275	DDB_G0281479_RTE	NA	NA	1.93609	12.6589	1.63816	6.09945
chr4	5399350	DDB_G0287199	upstream	-565	5NT	NA	NA	2.7453	14.0258	2.97683	17.0396		chr2	7872941	DDB_G0277285	inside	639	DDB_G0277285_RTE	NA	NA	2.07829	10.2811	1.83741	6.07321
chr2	7085608	DDB_G0276657	upstream	-171	npcB	NA	NA	2.41783	10.477	2.89996	17.0322		chr5	270315	DDB_G0287409	inside	1047	DDB_G0287409_RTE	NA	NA	2.40002	15.2239	1.88276	6.07217
chr3	5188906	DDB_G0281969	upstream	-1242	mybE	1.87324	5.55232	2.55597	11.4298	2.91211	16.0755		chr2	2518752	DDB_G0273327	inside	697	DDB_G0273327_RTE	NA	NA	2.02167	7.02826	1.95993	6.06774
chr4	4510587	DDB_G0286479	upstream	-511	DDB_G0286479	NA	NA	3.18707	20.812	2.91211	16.0755		chr2	4353550	DDB_G0274673	inside	1163	DDB_G0274673_RTE	NA	NA	2.04158	9.46789	1.81508	6.02091
chr5	976367	DDB_G0288013	upstream	-208	DDB_G0288013	2.00096	7.33095	2.77685	14.4779	2.91211	16.0755		chr6	872284	DDB_G0291940	inside	250	DDB_G0291940_RTE	NA	NA	2.09242	12.7837	1.75752	6.01199
chr1	4255227	DDB_G0271034	upstream	-986	DDB_G0271034	NA	NA	2.20886	7.22221	2.87976	15.6007		chr6	608884	DDB_G0291620	inside	607	DDB_G0291620_RTE	NA	NA	2.50222	17.3956	1.80804	6.00503
chr2	339651	DDB_G0271178	downstream	2091	DDB_G0271178	1.87324	5.55232	2.27197	7.9334	2.87976	15.6007		chr4	234364	DDB_G0283133	inside	373	DDB_G0283133_TE	NA	NA	2.23711	12.075	1.83973	5.96584
chr6	1883584	DDB_G0292560	upstream	-746	racJ	NA	NA	2.49286	10.6109	2.87976	15.6007		chr1	1779301	DDB_G0268610	upstream	-2918	DDB_G0268610_RTE	NA	NA	2.18288	12.0166	1.82571	5.9456
chr1	2742666	DDB_G0269428	upstream	-641	DDB_G0269428	1.63453	3.17583	2.18959	7.78943	2.75166	15.3945		chr1	2420678	DDB_G0269264	upstream	-693	DDB_G0269264_RTE	NA	NA	2.04214	9.64915	1.86789	5.92042
chr3	3539687	DDB_G0280591	upstream	-757	DDB_G0280591	NA	NA	2.32728	9.07128	2.8092	15.2889		chr4	3092416	DDB_G0285325	inside	1379	DDB_G0285325_RTE	NA	NA	2.06653	10.4919	1.75798	5.90241
chr1	3505713	DDB_G0269124	upstream	-1946	dcsA	NA	NA	2.20886	7.22221	2.8474	15.1311		chr6	610784	DDB_G0291692	inside	173	DDB_G0291692_RTE	NA	NA	1.77852	6.98018	1.75798	5.90241
chr2	8277446	DDB_G0277627	upstream	-314	tgrR2	NA	NA	2.55597	11.4298	2.8474	15.1311		chr6	11539	DDB_G0291217	inside	407	DDB_G0291217_RTE	NA	NA	2.15828	20.0633	1.60089	5.90012
chr3	999724	DDB_G0278697	upstream	-419	DDB_G0278697	NA	NA	2.90307	16.3383	2.8474	15.1311		chr2	2656561	DDB_G0273345	inside	1608	DDB_G0273345_RTE	NA	NA	2.19606	18.3737	1.65455	5.88482
chr4	4692190	DDB_G0286603	upstream	-899	DDB_G0286603	NA	NA	2.52441	11.0175	2.8474	15.1311		chr1	2391486	DDB_G0269094	inside	607	DDB_G0269094_RTE	NA	NA	2.62561	20.2856	1.84216	5.86275
chr3	3892719	DDB_G0280929	upstream	-265	DDB_G0280929	2.19254	10.3081	2.24041	7.57494	2.81504	14.6664		chr1	1614442	DDB_G0268580	overlapStart	-66	DDB_G0268580_RTE	NA	NA	2.16245	12.6551	1.78916	5.85748
chr6	733890	DDB_G0291768	upstream	-1311	DDB_G0291768	NA	NA	2.4613	10.2097	2.81504	14.6664		chr2	4968640	DDB_G0275221	inside	2837	DDB_G0275221_RTE	NA	NA	1.99079	10.3972	1.74724	5.77754
chr3	3982855	DDB_G0281055	upstream	-249	DDB_G0281055	2.27768	11.7414	2.31181	8.82466	2.76084	14.3385		chr2F	77738	DDB_G0294180	upstream	-246	DDB_G0294180_RTE	NA	NA	2.15757	11.585	1.74724	5.77754
chr5	31706	DDB_G0287231	upstream	-257	manF	2.02224	7.64426	2.39819	9.42607	2.78269	14.2072		chr2	1824930	DDB_G0272548	upstream	-131	DDB_G0272548_RTE	1.76747	4.92181	2.07186	7.77125	1.97665	5.73844
chr1	41518	DDB_G0267230	upstream	-669	DDB_G0267230	1.92687	19.5077	2.30391	23.7539	1.96039	13.9103		chr4	3715794	DDB_G0285951	inside	976	DDB_G0285951_RTE	NA	NA	2.4436	17.6397	1.71193	5.72317
chr2	5210968	DDB_G0275195	upstream	-476	DDB_G0275195	NA	NA	2.05913	6.58323	2.61786	13.902		chr6	2480305	DDB_G0293142	inside	320	DDB_G0293142_RTE	NA	NA	2.34617	13.9059	1.92052	5.71144
chr2	3769088	DDB_G0274765	upstream	-1172	DDB_G0274765	1.84514	13.2872	2.12644	15.0577	2.08328	13.7552		chr6	1377698	DDB_G0292260	inside	3782	DDB_G0292260_RTE	NA	NA	1.83377	8.03844	1.69844	5.70639
chr3	3118303	DDB_G0280383	upstream	-341	DDB_G0280383	NA	NA	2.4613	10.2097	2.75033	13.7531		chr1	117858	DDB_G0267306	inside	3351	DDB_G0267306_RTE	NA	NA	2.54995	32.3386	1.59768	5.68899
chr4	2469295	DDB_G0284775	upstream	-257	fut2	2.19254	10.3081	2.33508	8.66769	2.75033	13.7531		chr3	5336946	DDB_G0282051	downstream	1292	DDB_G0282051_RTE	NA	NA	2.02128	7.70033	1.95024	5.67021
chr6	1021469	DDB_G0292014	upstream	-486	psiK	NA	NA	2.33508	8.66769	2.75033	13.7531		chr6	3297958	DDB_G0293764	inside	1710	DDB_G0293764_RTE	NA	NA	2.07742	12.6441	1.73662	5.64977
chr1	102265	DDB_G0267286	upstream	-1238	DDB_G0267286	NA	NA	2.21392	15.7259	2.11215	13.5717		chr4	3366638	DDB_G0285547	inside	188	DDB_G0285547_RTE	NA	NA	2.13575	10.7172	1.79153	5.63951
chr1	147644	DDB_G0267344	upstream	-1682	DDB_G0267344	1.47759	6.41838	2.38444	28.1886	1.91134	13.5296		chr6	863374	DDB_G0291956	upstream	-1451	DDB_G0291956_RTE	NA	NA	2.18438	13.1692	1.76936	5.63241
chr5	3242744	DDB_G0289765	downstream	639	DDB_G0289765	2.17125	9.96026	2.61908	12.2726	2.71797	13.3043		chr3	2686415	DDB_G0305565	inside	1189	DDB_G0305565_TE	NA	NA	2.02637	9.45246	1.79074	5.63096
chr5	2956304	DDB_G0289563	upstream	-1416	mlcC	2.32026	12.4833	2.4589	11.8977	2.5818	13.2508		chr1	4009153	DDB_G0271006	inside	238	DDB_G0271006_RTE	NA	NA	1.70423	5.22981	1.72124	5.62652
chr4	3804704	DDB_G0285901	upstream	-894	DDB_G0285901	1.85195	5.27292	2.49286	10.6109	2.69826	13.1312		chr2	619429	DDB_G0271576	inside	1306	DDB_G0271576_RTE	NA	NA	2.00205	9.23369	1.78477	5.62604
chr4	5330074	DDB_G0287095	upstream	-477	pks25	NA	NA	2.19339	7.82204	2.60835	12.9175		chr6	1298806	DDB_G0292198	inside	494	DDB_G0292198_RTE	NA	NA	2.41989	11.1309	1.87826	5.60747
chr2	3676319	DDB_G0274021	upstream	-443	rnrB-2	NA	NA	2.30352	8.29762	2.68562	12.8609		chr3	547361	DDB_G0278641	inside	676	DDB_G0278641_RTE	NA	NA	1.88914	7.5426	1.77179	5.60075
chr5	2423953	DDB_G0289119	upstream	-1252	pXi	NA	NA	2.33508	8.66769	2.68562	12.8609		chr2	1462095	DDB_G0272270	upstream	-464	DDB_G0272270_RTE	NA	NA	1.65302	3.89632	1.82256	5.59295
chr6	2767928	DDB_G0293334	upstream	-644	DDB_G0293334	1.93772	6.89162	1.84093	3.93616	2.60444	12.7347		chr5	4947397	DDB_G0291069	inside	211	DDB_G0291069_RTE	NA	NA	1.81949	5.81851	1.82256	5.59295
chr1	43084	DDB_G0267230	inside	905	DDB_G0267230	1.41744	3.99649	2.36565	25.6288	1.93513	12.488		chr3F	6257	DDB_G0294326	upstream	-519	DDB_G0294326_TE	NA	NA	2.36251	25.8034	1.5912	5.58751
chr2	8063847	DDB_G0277439	upstream	-2774	cycD	2.02224	7.64426	2.65063	12.7028	2.65326	12.4224		chr1	3221385	DDB_G0270896	inside	346	DDB_G0270896_RTE	NA	NA	2.57515	16.6516	1.80724	5.56032
chr1	67029	DDB_G0267252	inside	841	DDB_G0267252	1.62293	8.85227	2.38521	24.9415	1.91571	12.2786		chr3F	3124	DDB_G0294322	upstream	-470	DDB_G0294322_RTE	NA	NA	2.0391	13.8857	1.63788	5.55893
chr2	7581621	DDB_G0276953	upstream	-293	hspG9	NA	NA	2.14575	6.53375	2.6209	11.9893		chr2	2659542	DDB_G0273347	inside	251	DDB_G0273347_RTE	NA	NA	2.00187	9.97512	1.78587	5.5217
chr3	5251287	DDB_G0282021	upstream	-901	DDB_G0282021	NA	NA	2.05108	5.54692	2.6209	11.9893		chr1	846904	DDB_G0268524	inside	3986	DDB_G0268524_RTE	NA	NA	2.00936	9.5753	1.77259	5.49623
chr2F	72693	DDB_G0294170	downstream	1553	DDB_G0294170	2.38356	18.9014	1.8574	6.35235	2.42814	11.9799		chr1	2685808	DDB_G0270502	inside	293	DDB_G0270502_RTE	NA	NA	2.01934	8.43846	1.82465	5.48988
chr1	33154	DDB_G0267216	downstream	3517	DDB_G0267216	1.47732	6.87981	2.51516	35.1192	1.81978	11.9635		chr6	897802	DDB_G0291964	upstream	-247	DDB_G0291964_RTE	NA	NA	2.02809	11.5322	1.76622	5.48447
chr2	3770655	DDB_G0274765	inside	414	DDB_G0274765	1.73992	9.34157	2.08814	12.0689	2.08394	11.9137		chr1	3571677	DDB_G0270952	upstream	-575	DDB_G0270952_RTE	NA	NA	1.91505	12.2665	1.59679	5.47551
chr4	4090606	DDB_G0286119	upstream	-857	tagB	NA	NA	2.29651	11.4321	2.34224	11.8154		chr3	2690520	DDB_G0280011	upstream	-1668	DDB_G0280011_TE	NA	NA	1.94608	12.7674	1.60715	5.46551
chr3	2683160	DDB_G0279907	downstream	1507	DDB_G0279907	1.78889	15.9358	2.23443	22.8486	1.83362	11.7942		chr1	72581	DDB_G0267258	downstream	4225	DDB_G0267258_RTE	NA	NA	1.84133	8.79681	1.66821	5.46542
chr2	8482074	DDB_G0277819	inside	863	DDB_G0277819	1.65149	9.64919	2.04283	15.718	1.90058	11.6285		chr2	355	DDB_G0294296	downstream	4109	DDB_G0294296_TE	NA	NA	2.59077	28.4631	1.62413	5.45651
chr2	8458056	DDB_G0277759	inside	72	phyA	NA	NA	2.30352	8.29762	2.58855	11.5615		chr3	5067020	DDB_G0281941	inside	1660	DDB_G0281941_RTE	NA	NA	2.11513	15.6302	1.63978	5.45482
chr3	3936225	DDB_G0281013	upstream	-337	DDB_G0281013	2.29897	12.1102	2.90307	16.3383	2.58855	11.5615		chr1	2427149	DDB_G0270464	inside	1310	DDB_G0270464_RTE	NA	NA	2.10999	12.1997	1.74237	5.44373
chr3	2072752	DDB_G0279453	upstream	-1010	DDB_G0279453	NA	NA	1.95642	4.61594	2.58855	11.5615		chr5	4946514	DDB_G0291067	inside	275	DDB_G0291067_RTE	NA	NA	2.16544	12.292	1.72602	5.41879
chr4	1007843	DDB_G0283707	upstream	-538	DDB_G0283707	2.17125	9.96026	3.15551	20.2967	2.58855	11.5615		chr1	2426392	DDB_G0270464	inside	554	DDB_G0270464_RTE	NA	NA	1.86539	9.77077	1.69219	5.3767
chr4	4297134	DDB_G0286283	upstream	-320	DDB_G0286283	NA	NA	2.33508	8.66769	2.58855	11.5615		chr2F	136275	DDB_G0294266	inside	194	DDB_G0294266_TE	1.66067	7.67117	1.89982	9.24446	1.67516	5.36142
chr5	2073826	DDB_G0288873	upstream	-3709	pich	1.80938	4.72867	2.24041	7.57494	2.58855	11.5615		chr2	8087448	DDB_G0277521	inside	594	DDB_G0277521_RTE	NA	NA	1.66838	4.19201	1.85809	5.35151
chr6	583162	DDB_G0291618	upstream	-333	DDB_G0291618	NA	NA	2.47745	10.6125	2.57791	11.4722		chr2	369231	DDB_G0271440	inside	366	DDB_G0271440_TE	NA	NA	2.60098	17.2663	1.79548	5.31775
chr3	686	DDB_G0277925	downstream	13750	pif1	1.64459	11.5558	2.23365	21.4076	1.82887	11.437		chr6	2483909	DDB_G0293144	inside	926	DDB_G0293144_RTE	NA	NA	2.13355	11.0781	1.84685	5.31259
chr2	357330	DDB_G0271162	upstream	-291	DDB_G0271162	NA	NA	2.02983	5.82128	2.53693	11.3984		chr3	4528999	DDB_G0281529	upstream	-786	DDB_G0281529_TE	NA	NA	2.07242	11.5654	1.7259	5.30869
chr2	3771099	DDB_G0274765	overlapEnd	908	DDB_G0274765	1.69046	10.2141	2.17182	19.131	1.88271	11.0928		chr6	2727136	DDB_G0293272	inside	1073	DDB_G0293272_RTE	NA	NA	2.58948	18.0018	1.78822	5.30356
chr5	3769335	DDB_G0290245	upstream	-433	psiC	1.78809	4.46402	2.36784	9.41842	2.53809	10.9863		chr3	2636505	DDB_G0349761	inside	1551	DDB_G0349761_RTE	NA	NA	2.25755	14.2153	1.74276	5.2241
chr1	2010989	DDB_G0268734	upstream	-1299	DDB_G0268734	1.96506	14.8246	1.97548	10.0988	2.01065	10.8365		chr1	116200	DDB_G0267304	inside	1806	DDB_G0267304_RTE	NA	NA	2.23145	22.67	1.56369	5.20685
chr3	743733	DDB_G0277867	inside	502	rab1B	NA	NA	2.19827	7.55434	2.52383	10.7223		chr1	167768	DDB_G0267358	inside	605	DDB_G0267358_RTE	NA	NA	2.00182	15.3975	1.57921	5.17536
chr3	2173990	DDB_G0279507	upstream	-885	plrg1	NA	NA	2.87152	15.8655	2.52383	10.7223		chr1	2559649	DDB_G0270852	inside	483	DDB_G0270852_RTE	NA	NA	1.90062	9.04144	1.69078	5.16153
chr2	8482768	DDB_G0277819	inside	151	DDB_G0277819	NA	NA	2.47285	27.5075	1.84197	10.6999		chr2	3848983	DDB_G0274753	inside	4785	DDB_G0274753_RTE	NA	NA	2.09137	9.89204	1.76178	5.14958
chr3	9090	DDB_G0277925	downstream	5314	pif1	1.55862	9.44301	2.5828	37.8033	1.77658	10.5782		chr6	1528128	DDB_G0292338	upstream	-720	DDB_G0292338_RTE	NA	NA	1.90325	8.43033	1.67324	5.1467
chr5	3336135	DDB_G0289865	upstream	-466	DDB_G0289865	NA	NA	2.05205	11.6279	2.0487	9.7961		chr6	872740	DDB_G0291940	inside	706	DDB_G0291940_RTE	NA	NA	1.89411	10.0879	1.61946	5.1355
chr2	1973078	DDB_G0272975	upstream	-976	DDB_G0272975	NA	NA	2.20886	7.22221	2.42676	9.50678		chr1	3577451	DDB_G0270638	downstream	1891	DDB_G0270638_RTE	NA	NA	1.88538	10.372	1.63223	5.13266
chr3	3927867	DDB_G0280997	upstream	-158	DDB_G0280997	NA	NA	2.11419	6.19861	2.42676	9.50678		chr6	3010343	DDB_G0293692	inside	631	DDB_G0293692_RTE	NA	NA	2.13052	11.6213	1.74298	5.11934
chr4	2235971	DDB_G0284617	upstream	-851	DDB_G0284617	NA	NA	2.08264	5.86967	2.42676	9.50678		chr1	844832	DDB_G0268524	inside	1914	DDB_G0268524_RTE	NA	NA	2.2341	17.8054	1.65315	5.08587
chr6	2343926	DDB_G0293026	upstream	-325	DDB_G0293026	NA	NA	1.81006	3.90163	2.26825	9.19851		chr1	1951240	DDB_G0269056	inside	2835	DDB_G0269056_RTE	NA	NA	1.99271	10.015	1.70454	5.06709
chr4	200333	DDB_G0283041	upstream	-975	DDB_G0283041	NA	NA	2.02425	8.57876	2.02716	8.74193		chr6	868336	DDB_G0291960	upstream	-2187	DDB_G0291960_RTE	NA	NA	1.89629	8.48167	1.70454	5.06709
chr6	3329192	DDB_G0349347	downstream	2035	DDB_G0349347	NA	NA	1.91535	9.32183	1.95411	8.59437		chr2	385130	DDB_G0271452	upstream	-782	DDB_G0271452_RTE	NA	NA	2.09069	14.0604	1.62094	5.02594
chr5	4970747	DDB_G0291089	upstream	-226	DDB_G0291089	NA	NA	2.18871	7.37299	2.33182	8.48251		chr2	991766	DDB_G0271954	downstream	4230	DDB_G0271954_RTE	NA	NA	1.91671	8.53394	1.72551	4.98411
chr2	5125505	DDB_G0275269	upstream	-990	DDB_G0275269	NA	NA	2.55597	11.4298	2.32969	8.34516		chr1	6581	DDB_G0267182	inside	1075	DDB_G0267182_RTE	NA	NA	2.27217	25.5402	1.52915	4.98181
chr3	3996543	DDB_G0281295	upstream	-402	DDB_G0281295	1.9371	6.41945	1.76709	2.93107	2.32969	8.34516		chr1	745761	DDB_G0268340	inside	2469	DDB_G0268340_RTE	NA	NA	2.30674	13.5188	1.78455	4.96818
chr2	8209550	DDB_G0277595	overlapStart	13	DDB_G0277595	NA	NA	2.01362	7.53922	2.22105	8.33085		chr6	1509173	DDB_G0292364	upstream	-1058	DDB_G0292364_TE	NA	NA	2.02689	7.50382	1.78455	4.96818
chr1	1159569	DDB_G0267940	upstream	-334	DDB_G0267940	NA	NA	2.11419	6.19861	2.29733	7.97009		chr6	1759442	DDB_G0292548	inside	615	DDB_G0292548_RTE	NA	NA	2.06924	7.65553	1.87616	4.96476
chr4	4981269	DDB_G0286861	downstream	2701	DDB_G0286861	1.82544	5.21065	2.49157	11.0052	2.25925	7.89321		chr3	4528221	DDB_G0281529	upstream	-1564	DDB_G0281529_TE	NA	NA	1.87213	7.06217	1.70918	4.96331
chr3	7483	DDB_G0277925	downstream	6909	pif1	1.43975	5.19501	2.16996	20.2207	1.68466	7.85484		chr2F	95628	DDB_G0294204	overlapStart	22	DDB_G0294204_RTE	1.66972	9.10693	1.885	9.17091	1.61302	4.92014
chr5	2596272	DDB_G0289285	upstream	-2162	DDB_G0289285	NA	NA	2.05441	9.97851	2.0069	7.83376		chr6	876800	DDB_G0291962	inside	199	DDB_G0291962_RTE	NA	NA	2.10864	14.5569	1.61612	4.9187
chr1	70652	DDB_G0267252	downstream	4463	DDB_G0267252	NA	NA	1.66857	6.29417	1.72786	7.81224		chr2	6128805	DDB_G0275943	upstream	-95	DDB_G0275943_RTE	NA	NA	2.27221	13.8606	1.74495	4.91602
chr3	8548	DDB_G0277925	downstream	5861	pif1	NA	NA	2.16668	20.0457	1.69983	7.7648		chr1	739931	DDB_G0268510	upstream	-1759	DDB_G0268510_RTE	NA	NA	1.80431	5.96656	1.73724	4.89588
chr2	6645421	DDB_G0276369	upstream	-2643	kif5	NA	NA	1.90937	8.5836	1.88717	7.67409		chr1	739095	DDB_G0268510	upstream	-2596	DDB_G0268510_RTE	NA	NA	2.03248	10.0453	1.73122	4.88729
chr3	5229149	DDB_G0281999	upstream	-1021	DDB_G0281999	2.46927	15.2072	3.06085	18.7766	2.26498	7.60217		chr2	4102253	DDB_G0274721	inside	649	DDB_G0274721_RTE	NA	NA	1.91049	8.37973	1.72537	4.87924
chr1	1772013	DDB_G0268252	inside	382	DDB_G0268252	NA	NA	2.12935	7.94585	2.09987	7.33594		chr6	2593508	DDB_G0293152	inside	1147	DDB_G0293152_RTE	NA	NA	1.72268	4.58963	1.79359	4.87842
chr2	4523133	DDB_G0274459	inside	50	DDB_G0274459	NA	NA	2.41094	11.2987	2.06709	7.30857		chr6	2302183	DDB_G0292954	inside	601	DDB_G0292954_TE	NA	NA	2.12011	9.66525	1.78578	4.86424
chr3	3930739	DDB_G0281003	upstream	-260	DDB_G0281003	1.78809	4.46402	2.08264	5.86967	2.23262	7.24076		chr1	11759	DDB_G0267190	downstream	1286	DDB_G0267190_TE	NA	NA	2.40817	26.9757	1.5412	4.8293
chr3	4099810	DDB_G0281143	upstream	-311	DDB_G0281143	NA	NA	2.33508	8.66769	2.23262	7.24076		chr2F	422	DDB_G0294144	downstream	59341	DDB_G0294144_RTE	NA	NA	2.13334	15.7677	1.61124	4.8171
chr4	2095902	DDB_G0284519	upstream	-1595	forI	NA	NA	1.95642	4.61594	2.23262	7.24076		chr1	741924	DDB_G0268510	inside	234	DDB_G0268510_RTE	NA	NA	2.00473	11.2634	1.6456	4.81237
chr6	893427	DDB_G0291858	downstream	3630	vatM	NA	NA	2.17033	11.7514	1.94496	7.16447		chr4	1664859	DDB_G0284305	inside	353	DDB_G0284305_RTE	NA	NA	1.65015	4.78932	1.62413	4.81223
chr6	630676	DDB_G0295707	upstream	-3800	gtaP	NA	NA	2.28182	15.4729	1.79856	6.75857		chr2	7880649	DDB_G0277281	inside	1068	DDB_G0277281_RTE	NA	NA	2.1325	10.5811	1.75905	4.78003
chr5	3264654	DDB_G0289779	downstream	2483	fmoA	NA	NA	2.22011	11.5439	1.84824	6.32189		chr3	2874731	DDB_G0280031	upstream	-634	DDB_G0280031_RTE	NA	NA	1.8583	10.2638	1.58104	4.73747
chr2	836537	DDB_G0271714	inside	152	sigN12	NA	NA	1.81273	4.11057	2.00089	6.27119		chr3	1806013	DDB_G0279391	upstream	-1269	DDB_G0279391_RTE	NA	NA	2.53075	15.8209	1.82319	4.71092
chr4	4683981	DDB_G0286795	downstream	2845	DDB_G0286795	NA	NA	2.20541	9.06593	2.00089	6.27119		chr5	1591112	DDB_G0288505	inside	483	DDB_G0288505_RTE	NA	NA	2.04866	12.3728	1.64414	4.70352
chr3	6344824	DDB_G0282891	upstream	-1320	pakG	NA	NA	2.24041	7.57494	2.13555	6.19681		chr1	3570556	DDB_G0270950	inside	335	DDB_G0270950_RTE	NA	NA	1.69568	5.43305	1.63293	4.70262
chr1	2016664	DDB_G0269070	inside	71	DDB_G0269070	NA	NA	2.63145	15.686	1.91203	6.14848		chr1	1794513	DDB_G0269036	inside	1483	DDB_G0269036_RTE	NA	NA	1.91988	7.54443	1.7023	4.63327
chr3	3695666	DDB_G0294605	inside	80	DDB_G0294605	NA	NA	2.06415	7.78517	1.98158	6.10261		chr2	7122022	DDB_G0276717	inside	362	DDB_G0276717_RTE	NA	NA	2.10554	9.68748	1.77274	4.62062
chr1	1611441	DDB_G0267398	upstream	-1888	gppA	NA	NA	1.89019	8.32952	1.76886	6.03382		chr3F	5680	DDB_G0294326	inside	58	DDB_G0294326_TE	NA	NA	1.99492	12.4343	1.57418	4.53309
chr5	126644	DDB_G0287317	inside	564	DDB_G0287317	NA	NA	1.57938	4.54227	1.63399	5.99058		chr1	3639243	DDB_G0270648	inside	959	DDB_G0270648_RTE	NA	NA	1.87417	8.46265	1.69627	4.52323
chr5	3263795	DDB_G0289779	downstream	3342	fmoA	NA	NA	2.06148	11.0503	1.77556	5.93634		chr1	1775852	DDB_G0268608	inside	502	DDB_G0268608_RTE	NA	NA	2.1693	15.7028	1.60558	4.49835
chr1	70045	DDB_G0267252	downstream	3856	DDB_G0267252	NA	NA	1.93674	11.2972	1.6628	5.67527		chr2	3850858	DDB_G0274753	inside	2910	DDB_G0274753_RTE	NA	NA	2.07245	11.929	1.65338	4.4938
chr5	1863035	DDB_G0288713	upstream	-571	DDB_G0288713	NA	NA	1.89331	4.02732	2.07084	5.5358		chr1	2063797	DDB_G0268978	inside	396	DDB_G0268978_RTE	NA	NA	1.75437	4.90768	1.75862	4.49333
chr6	195905	DDB_G0291372	upstream	-1869	dimB	NA	NA	2.27197	7.9334	2.07084	5.5358		chr1	194528	DDB_G0268474	inside	352	DDB_G0268474_RTE	NA	NA	2.81623	22.6452	1.75703	4.47858
chr1	148171	DDB_G0267344	upstream	-1144	DDB_G0267344	NA	NA	2.7069	31.9389	1.64309	5.4552		chr6	1379778	DDB_G0292272	inside	1786	DDB_G0292272_TE	NA	NA	1.66967	4.15685	1.77883	4.44451
chr4	4999581	DDB_G0286865	downstream	1832	DDB_G0286865	NA	NA	1.81777	6.0525	1.81068	5.34845		chr3	2685244	DDB_G0305565	inside	2360	DDB_G0305565_TE	NA	NA	1.97441	7.85551	1.75559	4.40758
chr6	2118043	DDB_G0292804	downstream	1701	arcC	NA	NA	2.32344	8.57433	2.02105	5.1808		chr1	3569004	DDB_G0270950	inside	1887	DDB_G0270950_RTE	NA	NA	1.75406	6.65558	1.60357	4.39069
chr4	232042	DDB_G0283139	upstream	-290	DDB_G0283139	NA	NA	1.95055	6.81964	1.84627	4.97684		chr3	1801078	DDB_G0279389	inside	2040	DDB_G0279389_RTE	NA	NA	1.86532	8.95256	1.61698	4.3841
chr5	2594615	DDB_G0295755	upstream	-1938	glnA2	NA	NA	1.86886	6.27019	1.77717	4.95507		chr6	3575124	DDB_G0293964	inside	240	DDB_G0293964_RTE	NA	NA	2.00897	11.2438	1.61698	4.3841
chr4	3662815	DDB_G0285799	upstream	-1182	DDB_G0285799	NA	NA	2.60531	21.3308	1.69833	4.84698		chr3	1668371	DDB_G0279153	downstream	2532	DDB_G0279153_RTE	NA	NA	2.13817	12.5082	1.63946	4.38201
chr6	2592337	DDB_G0293010	downstream	1725	aplD	NA	NA	1.81607	6.72635	1.68846	4.83734		chr3	5678119	DDB_G0282751	downstream	1724	DDB_G0282751_TE	NA	NA	2.01569	8.81651	1.75188	4.37358
chr3	2637603	DDB_G0295687	upstream	-518	dph2	NA	NA	2.15576	13.5614	1.66156	4.81814		chr4	3089954	DDB_G0285315	overlapStart	0	DDB_G0285315_RTE	NA	NA	2.05805	8.51996	1.7378	4.35369
chr6	2591961	DDB_G0293010	downstream	1350	aplD	NA	NA	1.97107	8.13417	1.75687	4.81579		chr6	1518029	DDB_G0292370	inside	691	DDB_G0292370_RTE	NA	NA	2.31627	13.5244	1.72327	4.32388
chr5	3759498	DDB_G0290185	upstream	-4422	crlF	NA	NA	2.27359	14.218	1.72522	4.76973		chr1	173715	DDB_G0267362	upstream	-106	DDB_G0267362_RTE	NA	NA	1.97963	11.2049	1.58613	4.30081
chr2	3376439	DDB_G0273763	downstream	2719	DDB_G0273763	NA	NA	2.01726	10.0996	1.66337	4.60185		chr4	3659351	DDB_G0285795	inside	368	DDB_G0285795_RTE	NA	NA	1.82715	8.32956	1.60605	4.1761
chr6	3065379	DDB_G0293576	upstream	-663	esf2	NA	NA	2.71374	13.5791	1.85985	4.56203		chr2	6574888	DDB_G0276313	inside	1410	DDB_G0276313_RTE	NA	NA	2.26548	14.2163	1.65797	4.17515
chr3	4611451	DDB_G0281493	downstream	1331	sodD	NA	NA	2.3555	17.684	1.65768	4.4955		chr6	2781767	DDB_G0293350	inside	3028	DDB_G0293350_RTE	NA	NA	1.87843	7.62001	1.63605	4.16966
chr3	6023	DDB_G0277925	downstream	8387	pif1	NA	NA	2.01402	12.3345	1.55712	4.01682		chr3	2685849	DDB_G0305565	inside	1755	DDB_G0305565_TE	NA	NA	1.86104	6.25594	1.70899	4.13972
chr1	1442455	DDB_G0267428	upstream	-703	abcH2	NA	NA	2.08264	5.86967	1.90905	4.01049		chr3	1573641	DDB_G0279077	inside	141	DDB_G0279077_RTE	NA	NA	2.00326	12.5765	1.53618	4.06934
chr1	4119554	DDB_G0271016	upstream	-2007	DDB_G0271016	NA	NA	1.97526	9.53534	1.63923	3.84883		chr5	3764107	DDB_G0290241	inside	16	DDB_G0290241_RTE	NA	NA	1.73764	5.6722	1.63013	4.06077
chr2	6138122	DDB_G0275991	downstream	2642	DDB_G0275991	NA	NA	2.11516	10.7484	1.63734	3.73955		chr6	1510462	DDB_G0292352	overlapStart	-17	DDB_G0292352_TE	NA	NA	1.62249	2.67846	1.74567	4.04034
chr4	3367278	DDB_G0285751	upstream	-527	DDB_G0285751	NA	NA	2.11517	9.13548	1.75517	3.72796		chr2	2520207	DDB_G0273329	upstream	-540	DDB_G0273329_RTE	NA	NA	1.92593	8.28277	1.64105	3.95795
chr6	632387	DDB_G0295483	upstream	-4172	DDB_G0295483	NA	NA	1.6125	4.3032	1.5884	3.5416		chr2	3539183	DDB_G0273901	inside	2631	DDB_G0273901_RTE	NA	NA	2.27137	12.6126	1.7238	3.90847
chr1	3176539	DDB_G0269626	inside	100	forE	NA	NA	1.75246	6.18528	1.53258	3.41895		chr1	188650	DDB_G0267366	inside	1720	DDB_G0267366_RTE	NA	NA	2.07267	14.8524	1.52244	3.89321
chr2	6576361	DDB_G0276287	downstream	1872	expl3	NA	NA	2.19804	14.4139	1.55074	3.26492		chr3	1572717	DDB_G0279055	upstream	-539	DDB_G0279055_RTE	NA	NA	2.43936	16.0055	1.68538	3.87082
chr2	8483177	DDB_G0277819	upstream	-253	DDB_G0277819	1.73727	10.126	1.62847	4.92542	1.50333	3.05914		chr6	1528877	DDB_G0292376	inside	140	DDB_G0292376_RTE	NA	NA	2.14296	10.7079	1.65831	3.8542
chr6	351963	DDB_G0291666	upstream	-434	tgrA2	NA	NA	1.89556	7.12124	1.57597	2.80783		chr3	6073534	DDB_G0282797	inside	2773	DDB_G0282797_RTE	NA	NA	2.03502	10.7704	1.62621	3.84841
chr1	2012172	DDB_G0268734	upstream	-2483	DDB_G0268734	NA	NA	1.78141	5.5367	1.55275	2.71309		chr3	2694683	DDB_G0280011	inside	2495	DDB_G0280011_TE	NA	NA	1.86288	9.79835	1.54436	3.82795
chr1	947391	DDB_G0268360	downstream	1222	DDB_G0268360	NA	NA	1.97362	6.73358	1.56399	2.48168		chr5	2322902	DDB_G0289107	inside	422	DDB_G0289107_RTE	NA	NA	1.71123	6.50711	1.53226	3.74756
													chr1	843881	DDB_G0268524	inside	962	DDB_G0268524_RTE	NA	NA	1.73017	6.60938	1.58753	3.65234
													chr2	368006	DDB_G0271440	inside	1590	DDB_G0271440_TE	NA	NA	1.58805	3.34061	1.67718	3.65218
													chr2	1493357	DDB_G0272408	inside	177	DDB_G0272408_RTE	NA	NA	1.87912	7.21362	1.5884	3.5416
													chr2	1254	DDB_G0294296	downstream	3210	DDB_G0294296_TE	NA	NA	2.07837	10.1006	1.60326	3.53194
													chr1	2856875	DDB_G0270536	inside	1110	DDB_G0270536_RTE	NA	NA	2.30382	12.0912	1.65331	3.53076
													chr1	3575027	DDB_G0270954	inside	1345	DDB_G0270954_RTE	NA	NA	1.69304	5.65142	1.55976	3.46635
													chr4	3089019	DDB_G0285315	inside	936	DDB_G0285315_RTE	NA	NA	2.20545	13.1544	1.58218	3.44295
													chr1	4120781	DDB_G0271018	inside	1583	DDB_G0271018_RTE	NA	NA	2.03189	14.1037	1.50153	3.41148
													chr6	1527201	DDB_G0292338	inside	207	DDB_G0292338_RTE	NA	NA	2.01985	8.02285	1.65214	3.3392
													chr2	8088711	DDB_G0277523	upstream	-1267	DDB_G0277523_RTE	NA	NA	1.78403	7.82607	1.52231	3.33388
													chr2	2520826	DDB_G0273329	inside	79	DDB_G0273329_RTE	NA	NA	2.1616	11.9382	1.60213	3.31919
													chr1	1971031	DDB_G0268942	inside	313	DDB_G0268942_RTE	NA	NA	1.8593	8.19206	1.55979	3.24942
													chr3	2539341	DDB_G0279773	inside	294	DDB_G0279773_RTE	NA	NA	1.78409	5.50549	1.65328	3.20953
													chr5	2321660	DDB_G0289071	overlapStart	36	DDB_G0289071_RTE	NA	NA	2.03108	9.68335	1.60364	3.2089
													chr1	1973500	DDB_G0268944	inside	829	DDB_G0268944_RTE	NA	NA	1.98498	9.90852	1.5743	3.20732
													chr1	1612197	DDB_G0268580	inside	2180	DDB_G0268580_RTE	NA	NA	2.21165	14.9417	1.50473	3.17039
													chr1	740317	DDB_G0268510	upstream	-1374	DDB_G0268510_RTE	NA	NA	2.10272	10.5917	1.55981	3.14371
													chr3	5279536	DDB_G0282083	inside	1144	DDB_G0282083_TE	1.62294	4.73279	1.78382	5.74098	1.61441	3.10212
													chr1	123123	DDB_G0267310	upstream	-724	DDB_G0267310_RTE	NA	NA	1.93504	11.1163	1.46367	2.90539
													chr1	838885	DDB_G0267780	inside	1943	DDB_G0267780_RTE	NA	NA	1.83275	8.4759	1.48605	2.90235
													chr6	1776939	DDB_G0292712	upstream	-452	DDB_G0292712_RTE	NA	NA	1.8383	8.62229	1.45989	2.80577
													chr6	1664690	DDB_G0292452	inside	462	DDB_G0292452_RTE	NA	NA	1.71951	6.305	1.47116	2.73684
													chr2	4101523	DDB_G0274721	downstream	1380	DDB_G0274721_RTE	NA	NA	1.99173	7.23346	1.60784	2.67054
													chr2	8362604	DDB_G0277711	inside	294	DDB_G0277711_RTE	NA	NA	1.49789	2.84166	1.47617	2.59441
													chr2	995599	DDB_G0271954	inside	398	DDB_G0271954_RTE	NA	NA	1.79907	7.3756	1.48409	2.55835
													chr5	3262842	DDB_G0289805	inside	3457	DDB_G0289805_RTE	NA	NA	1.71055	5.66629	1.47388	2.48368
													chr2	7433057	DDB_G0276983	inside	1516	DDB_G0276983_RTE	NA	NA	2.02809	11.5322	1.46224	2.42329
													chr4	5317994	DDB_G0287117	inside	1293	DDB_G0287117_TE	NA	NA	1.93531	7.26898	1.55594	2.38478
													chr3	1570741	DDB_G0279055	inside	1437	DDB_G0279055_RTE	NA	NA	2.28868	15.1176	1.44367	2.03444

## Sheet: 2.CellSpecificity
Enriched to prespore over 2 fold								Enriched to prestalk over 2 fold								Celltype non-specific
		-log10(qValue)			prespore enrichment					peak q value (-log10)			prespore enrichment					peak q value (-log10)			prespore enrichment
Gene ID	Gene name	exp1	exp2	exp3	log2 Fold Change	FDR		Gene ID	Gene name	exp1	exp2	exp3	log2 Fold Change	FDR		Gene ID	Gene name	exp1	exp2	exp3	log2 Fold Change	FDR		prespore enrichment log2 Fold Change
DDB_G0286905	pspE	145.424	168.566	157.749	6.09616	1.34012		DDB_G0282865	DDB_G0282865	97.7898	127.577	131.997	-3.15009	1.07213		DDB_G0269124	dcsA	152.322	168.985	156.425	-0.585614	0.159043		6.8
DDB_G0280085	DDB_G0280085	137.559	171.164	156.425	5.91177	3.06421		DDB_G0272106	arpB	38.8768	37.4808	93.2275	-2.44445	0.56989		DDB_G0288109	DDB_G0288109	55.994	70.4707	117.128	0.706794	0.174259		3.4
DDB_G0269558	gnt11	104.193	111.121	150.187	4.76423	3.24243		DDB_G0277581	DDB_G0277581	22.1125	38.7405	67.8615	-3.34084	1.73612		DDB_G0284465	cudA	85.9928	92.6342	114.511	0.943727	0.770509		1.7
DDB_G0276939	pspB	111.672	143.092	150.187	4.70714	0.918056		DDB_G0284619	DDB_G0284619	6.12567	26.7577	39.7919	-1.63815	0.356132		DDB_G0282093	DDB_G0282093	49.2681	68.1981	112.769	-0.0708515	0.0137945		0
DDB_G0270166	DDB_G0270166	115.543	138.522	147.518	2.05225	0.852257		DDB_G0278065	DDB_G0278065	14.8064	15.8655	37.388	-2.04189	0.280253		DDB_G0275117	DDB_G0275117	48.0747	74.2995	105.003	0.841891	0.547901		-1.65
DDB_G0276869	psvA	107.136	133.987	144.867	5.51938	1.66548		DDB_G0280597	DDB_G0280597	19.8493	26.7577	36.8377	-2.15813	0.246259		DDB_G0278795	senp8	29.8315	60.1062	94.8894	-0.0953609	0.0178266		-3.3
DDB_G0276761	cotB	107.507	161.246	138.814	4.77267	1.98474		DDB_G0272508	DDB_G0272508	21.4908	42.7796	19.0003	-1.41698	0.268735		DDB_G0290137	DDB_G0290137	25.888	46.5562	92.4019	0.726581	0.177668		-6.6
DDB_G0275295	galE	96.8243	133.987	134.884	4.15264	1.02778		DDB_G0288749	abkA	12.1102	34.3883	35.7218	-1.19777	0.202732		DDB_G0282295	ubqA	42.5786	51.0412	90.7444	0.0435766	0.025601
DDB_G0290079	pgtB	91.7232	118.051	133.984	4.24861	0.959274		DDB_G0282603	DDB_G0282603	26.3507	32.7676	24.0955	-1.42251	0.442962		DDB_G0273181	DDB_G0273181	13.6273	60.1062	89.9367	0.486915	0.0586135
DDB_G0280215	DDB_G0280215	107.88	105.155	133.984	4.76133	0.814462		DDB_G0282917	DDB_G0282917	16.041	22.3286	17.5542	-1.70743	0.443223		DDB_G0281523	DDB_G0281523	14.4097	34.3883	88.3063	0.85712	0.171561		peak q value (-log10)
DDB_G0277141	cotC	86.5755	117.18	129.608	4.65266	2.94755		DDB_G0283707	DDB_G0283707	9.96026	20.2967	11.5615	-2.18874	1.45109		DDB_G0269136	efaAII	20.8655	32.5149	87.2266	0.583215	0.0720202		171
DDB_G0280537	wacA	70.2247	94.2839	129.501	4.07093	1.05754		DDB_G0281999	DDB_G0281999	15.2072	18.7766	7.60217	-2.90133	0.705196		DDB_G0268226	DDB_G0268226	50.4674	35.0002	85.8743	-0.423505	0.0976234		100
DDB_G0286055	DDB_G0286055	68.8961	110.598	127.205	5.3318	1.23016		DDB_G0286861	DDB_G0286861	5.21065	11.0052	7.89321	-6.24513	4.60033		DDB_G0287985	DDB_G0287985	25.2431	25.2463	77.1678	0.92342	0.251616		50
DDB_G0267378	aqpA	74.5379	100.609	126.241	4.83491	1.09983		DDB_G0271178	DDB_G0271178	5.55232	7.9334	15.6007	-5.65612	1.15629		DDB_G0292782	mybN	51.6767	88.5556	74.7701	0.21326	0.186068		25
DDB_G0276941	cotA	82.8006	122.036	125.977	5.4478	0.906882		DDB_G0281295	DDB_G0281295	6.41945	2.93107	8.34516	-1.29897	0.137817		DDB_G0272300	aslE	46.3014	65.9516	72.4468	0.170326	0.0243033		2
DDB_G0290505	DDB_G0290505	76.2922	100.943	125.038	3.40458	2.59634		DDB_G0291968	DDB_G0291968	8.94189	15.8655	26.5281	-2.49376	0.466304		DDB_G0286841	DDB_G0286841	33.9882	38.7405	70.1422	-0.549641	0.12506
DDB_G0274265	DDB_G0274265	65.5968	107.704	118.872	6.29156	1.70687		DDB_G0289765	DDB_G0289765	9.96026	12.2726	13.3043	-4.18404	0.707224		DDB_G0280091	DDB_G0280091	30.8531	58.7965	69.3798	-0.86776	0.188992
DDB_G0287317	DDB_G0287317	98.4173	131.568	115.459	4.88384	2.5353		DDB_G0292958	mcm5	11.0633	13.1451	17.3684	-1.46293	1.40329		DDB_G0269134	efaAI	27.7737	49.8188	68.0001	0.135874	0.0106405
DDB_G0280425	DDB_G0280425	33.9882	65.9516	115.383	2.71512	1.378		DDB_G0289563	mlcC	12.4833	11.8977	13.2508	-2.10586	0.233952		DDB_G0274289	DDB_G0274289	51.07	49.9229	67.8615	0.212387	0.0409492
DDB_G0268028	DDB_G0268028	80.2733	93.1971	112.861	4.38831	2.01012		DDB_G0277709	DDB_G0277709	14.1782	17.2635	22.5142	-2.29037	0.689841		DDB_G0286129	DDB_G0286129	13.6273	60.6708	65.6025	0.0744389	0.0299498
DDB_G0287529	DDB_G0287529	59.7836	58.7965	104.149	5.45058	1.3052		DDB_G0272809	DDB_G0272809	NA	17.2988	25.4139	-1.75077	0.534773		DDB_G0291972	culA	16.0206	38.109	64.8547	-0.388308	0.802188
DDB_G0282637	DDB_G0282637	37.7712	39.3747	102.452	4.7342	1.12984		DDB_G0276287	expl3	NA	14.4139	3.26492	-4.01354	0.802127		DDB_G0282817	patB	17.2693	18.7766	64.11	0.220465	0.125652
DDB_G0283961	DDB_G0283961	53.5146	75.7743	99.4726	5.07947	0.759246		DDB_G0287199	5NT	NA	14.0258	17.0396	-3.51369	0.956698		DDB_G0291177	tspE	18.0704	25.0871	61.7	-0.260416	0.0357335
DDB_G0279727	DDB_G0279727	46.8394	87.6422	98.0375	5.15727	0.767207		DDB_G0293576	esf2	NA	13.5791	4.56203	-2.01382	0.491021		DDB_G0268750	DDB_G0268750	44.5502	41.2969	58.9703	0.360381	0.0707939
DDB_G0279421	DDB_G0279421	42.2494	47.2244	96.5599	1.34942	1.17205		DDB_G0286061	DDB_G0286061	NA	12.2726	23.2178	-1.26324	0.187282		DDB_G0290069	pitA	12.1102	43.2483	56.808	0.853463	0.73015
DDB_G0285563	DDB_G0285563	50.9125	90.2537	92.8629	4.79154	1.71564		DDB_G0291858	vatM	NA	11.7514	7.16447	-1.55028	0.645694		DDB_G0289173	arfA	15.612	15.8655	54.6688	0.134824	0.0441507
DDB_G0279249	DDB_G0279249	42.2494	61.0972	90.7544	1.86388	1.89006		DDB_G0289779	fmoA	NA	11.5439	6.32189	-1.73085	0.985807		DDB_G0280007	DDB_G0280007	7.54251	17.2988	53.8081	0.786405	0.747454
DDB_G0287519	DDB_G0287519	29.8315	44.5633	89.9367	2.38143	0.568164		DDB_G0277627	tgrR2	NA	11.4298	15.1311	-1.66547	0.79284		DDB_G0287085	DDB_G0287085	22.5636	61.3306	53.0909	0.171222	0.0357298
DDB_G0274573	DDB_G0274573	36.6776	40.6528	89.9367	4.21398	0.867355		DDB_G0289779	fmoA	NA	11.0503	5.93634	-1.73085	0.985807		DDB_G0268222	DDB_G0268222	16.8493	20.2967	52.5568	-0.317681	0.0591691
DDB_G0286499	pspG	45.568	58.5951	89.8288	5.57018	1.61014		DDB_G0274773	fslH	NA	11.0175	27.0927	-1.21793	0.729293		DDB_G0277615	DDB_G0277615	14.4097	19.7854	49.7784	0.404111	0.164376
DDB_G0286023	DDB_G0286023	33.9484	21.1398	88.7122	5.44439	0.96511		DDB_G0273213	aslA-1	NA	11.0175	23.7608	-4.12247	1.02993		DDB_G0269644	DDB_G0269644	18.134	42.4839	48.4301	0.150318	0.083564
DDB_G0289901	DDB_G0289901	41.5108	62.2413	88.3714	4.08685	2.15912		DDB_G0291618	DDB_G0291618	NA	10.6125	11.4722	-2.34463	0.564655		DDB_G0291616	DDB_G0291616	19.3441	32.6929	41.3845	0.447839	0.195039
DDB_G0289329	dmtA	27.3407	51.9706	85.8743	4.54322	0.932426		DDB_G0294635	DDB_G0294635	NA	10.4727	22.46	-1.47648	0.490609		DDB_G0284023	bzpL	11.7414	30.2023	39.7919	0.903816	0.144386
DDB_G0285861	DDB_G0285861	57.8779	54.7118	84.2644	1.50458	0.38084		DDB_G0289285	DDB_G0289285	NA	9.97851	7.83376	-1.12331	0.35815		DDB_G0281597	DDB_G0281597	21.2052	18.7766	36.2742	-0.0295283	0.00492215
DDB_G0276545	DDB_G0276545	22.5656	15.3977	83.4621	3.26035	1.12156		DDB_G0292014	psiK	NA	9.81454	24.8588	-1.08764	0.296716		DDB_G0284047	abcF2	7.64426	13.5791	35.7218	0.241105	0.100974
DDB_G0286493	DDB_G0286493	43.9716	68.1981	83.4621	5.436	1.4854		DDB_G0286795	DDB_G0286795	NA	9.06593	6.27119	-2.29957	0.571857		DDB_G0285469	DDB_G0285469	25.888	33.78	35.7218	-0.0265272	0.00597687
DDB_G0286605	DDB_G0286605	31.8867	35.6156	81.0646	3.60534	0.766712		DDB_G0292014	psiK	NA	8.66769	13.7531	-1.08764	0.296716		DDB_G0269128	DDB_G0269128	14.4097	18.2793	34.0131	0.346934	0.437057
DDB_G0290925	psiD	42.2494	43.9048	79.4759	5.60351	1.94606		DDB_G0276369	kif5	NA	8.5836	7.67409	-1.16393	0.18832		DDB_G0271668	rpl36	22.1125	29.6188	31.678	-0.589284	0.115366
DDB_G0274751	DDB_G0274751	11.2655	40.0124	78.9427	4.87676	2.69472		DDB_G0283041	DDB_G0283041	NA	8.57876	8.74193	-1.0115	0.141667		DDB_G0288873	pich	10.3081	18.2793	31.0996	0.945756	0.200333
DDB_G0289321	DDB_G0289321	13.242	29.0392	78.685	2.43265	1.07366		DDB_G0292804	arcC	NA	8.57433	5.1808	-2.73765	1.23912		DDB_G0280951	DDB_G0280951	18.5497	25.6399	31.0996	0.949881	0.0675031
DDB_G0276919	pldG	18.5497	39.3747	72.4468	1.09884	1.15267		DDB_G0267398	gppA	NA	8.32952	6.03382	-3.07035	2.12428		DDB_G0286413	DDB_G0286413	6.71847	4.91993	30.5157	-0.560242	0.251512
DDB_G0281389	abcG6	13.2024	27.4414	72.3845	4.66573	0.927036		DDB_G0277759	phyA	NA	8.29762	11.5615	-1.1666	0.200511		DDB_G0280847	2C	12.1102	27.8908	28.7955	-0.501202	0.115192
DDB_G0291392	DDB_G0291392	38.905	38.2632	72.3686	6.3576	1.23315		DDB_G0268252	DDB_G0268252	NA	7.94585	7.33594	-1.75948	0.336229		DDB_G0272054	DDB_G0272054	14.4097	18.2793	27.6567	-0.11528	0.0236705
DDB_G0278127	DDB_G0278127	28.8256	33.7118	70.6103	1.77889	0.409779		DDB_G0291666	tgrA2	NA	7.12124	2.80783	-2.14965	0.452762		DDB_G0288973	DDB_G0288973	9.27703	18.7766	27.0927	0.481152	0.162172
DDB_G0274347	DDB_G0274347	23.4632	49.9229	69.3798	3.79538	0.979265		DDB_G0295755	glnA2	NA	6.27019	4.95507	-2.90938	0.670998		DDB_G0281173	DDB_G0281173	7.96205	8.29762	26.5281	-0.842441	0.199596
DDB_G0275515	asnB	29.8744	44.538	68.0423	3.55318	0.745146		DDB_G0286865	DDB_G0286865	NA	6.0525	5.34845	-6.64746	0.805042		DDB_G0284955	DDB_G0284955	7.5283	19.4545	25.2678	0.830849	0.516675
DDB_G0275783	DDB_G0275783	33.9882	26.1971	67.8615	4.49692	1.05652		DDB_G0271162	DDB_G0271162	NA	5.82128	11.3984	-2.6353	0.928673		DDB_G0292118	alg11	7.30637	7.47352	24.9287	0.252019	0.0447646
DDB_G0280771	DDB_G0280771	21.2052	23.5485	67.8392	2.55093	1.38542										DDB_G0292340	DDB_G0292340	4.99839	12.2726	24.3082	0.870144	0.3886
DDB_G0289919	ponJ	14.5758	23.6852	66.9213	3.87649	0.813663										DDB_G0293976	DDB_G0293976	7.64426	13.5791	24.3082	0.513292	0.186588
DDB_G0290627	DDB_G0290627	39.4336	34.3883	65.6025	3.76454	0.573189										DDB_G0282145	ptpC	8.94189	18.7766	23.2178	-0.255041	0.101153
DDB_G0267686	DDB_G0267686	28.3281	49.2461	63.3675	2.22822	1.18541										DDB_G0290405	tpsC	5.27292	12.7028	21.6132	0.637458	0.186079
DDB_G0293230	cdc26	29.8315	41.9445	63.3675	3.65819	0.979295										DDB_G0280383	DDB_G0280383	10.3081	10.2097	21.6132	0.28058	0.0664629
DDB_G0271350	DDB_G0271350	41.6816	53.3394	63.3675	3.17675	0.687399										DDB_G0290421	DDB_G0290421	6.41945	6.87524	21.0869	0.205804	0.060829
DDB_G0269636	DDB_G0269636	25.9109	20.5256	61.9316	3.0025	0.979731										DDB_G0292340	DDB_G0292340	6.71847	15.8655	19.5346	0.870144	0.3886
DDB_G0280047	yelA	22.1125	28.4631	61.8908	1.05968	1.23										DDB_G0286233	anapc6	16.4331	23.4525	19.5346	0.570748	1.43592
DDB_G0281993	DDB_G0281993	32.4075	62.2596	61.1565	1.16094	0.956717										DDB_G0282487	DDB_G0282487	5.96014	18.7766	19.3269	-0.0244406	0.0031039
DDB_G0269280	DDB_G0269280	10.3081	12.2726	59.6959	1.40039	0.935038										DDB_G0277535	rgn	9.61642	6.19861	18.5227	0.0828099	0.0185731
DDB_G0286573	ponH	19.4218	35.0002	59.6959	6.79202	2.2484										DDB_G0293826	DDB_G0293826	8.44528	15.3977	18.0235	0.31391	0.128169
DDB_G0287163	DDB_G0287163	19.4218	20.2763	58.9703	2.91045	0.825993										DDB_G0288013	DDB_G0288013	7.33095	14.4779	16.0755	0.579339	0.115285
DDB_G0283675	DDB_G0283675	21.2052	31.9752	58.9703	6.15325	1.8597										DDB_G0280929	DDB_G0280929	10.3081	7.57494	14.6664	0.889807	0.0763617
DDB_G0290291	DDB_G0290291	25.4376	38.109	58.9703	5.25278	0.63004										DDB_G0281055	DDB_G0281055	11.7414	8.82466	14.3385	0.144245	0.108431
DDB_G0285807	DDB_G0285807	34.5211	41.9445	58.2478	4.55166	1.00183										DDB_G0285901	DDB_G0285901	5.27292	10.6109	13.1312	0.648248	0.175727
DDB_G0274713	DDB_G0274713	25.1229	23.4525	57.5269	3.66034	1.7343										DDB_G0293334	DDB_G0293334	6.89162	3.93616	12.7347	-0.637914	0.439613
DDB_G0291938	DDB_G0291938	9.27703	13.5791	56.808	2.14616	1.03784										DDB_G0279907	DDB_G0279907	15.9358	22.8486	11.7942	-0.399742	0.0831521
DDB_G0275145	DDB_G0275145	19.1851	23.2667	55.1444	3.01978	2.20171										DDB_G0288873	pich	4.72867	7.57494	11.5615	0.945756	0.200333
DDB_G0274283	DDB_G0274283	16.0206	27.8908	51.1623	1.02256	0.484841										DDB_G0281013	DDB_G0281013	12.1102	16.3383	11.5615	0.350149	0.0229437
DDB_G0277737	DDB_G0277737	7.40336	9.64434	51.134	1.32857	0.239709										DDB_G0281003	DDB_G0281003	4.46402	5.86967	7.24076	-0.779123	0.0499179
DDB_G0289353	cox11	31.8867	43.9048	50.4684	1.5139	0.231713										DDB_G0267746	DDB_G0267746	NA	26.7577	49.0905	-0.396906	0.496955
DDB_G0269978	DDB_G0269978	12.8608	30.7894	49.7784	2.44546	0.468027										DDB_G0281523	srfA	NA	17.7867	47.046	-0.451591	0.14253
DDB_G0280047	yelA	10.3081	33.1749	49.0905	1.05968	1.23										DDB_G0283867	cprC	NA	14.9351	43.0369	0.539052	0.06563
DDB_G0277439	cycD	13.0712	33.1749	48.9079	2.95027	2.272										DDB_G0283661	ddx3	NA	13.5791	43.0369	-0.34822	0.105552
DDB_G0287893	DDB_G0287893	33.4579	30.7894	48.4062	3.2515	1.47541										DDB_G0292940	DDB_G0292940	NA	26.7577	40.4323	0.725619	0.0627208
DDB_G0277147	stkA	16.1049	27.3224	47.7246	2.27133	0.551774										DDB_G0284235	DDB_G0284235	NA	26.7577	36.2742	0.997968	0.338773
DDB_G0293478	DDB_G0293478	21.2052	10.6109	47.7246	1.84389	1.21302										DDB_G0272674	DDB_G0272674	NA	11.596	35.6237	-0.557954	0.0730452
DDB_G0271994	DDB_G0271994	8.61107	19.2786	46.3701	2.38028	0.432164										DDB_G0270258	DDB_G0270258	NA	11.0175	31.678	0.215774	0.0506288
DDB_G0269886	DDB_G0269886	23.8942	28.4631	46.3701	4.26358	2.30731										DDB_G0281769	DDB_G0281769	NA	17.4489	31.0683	0.233082	0.0464109
DDB_G0291117	noxC	5.33649	19.2947	45.9624	2.06672	1.92847										DDB_G0288033	DDB_G0288033	NA	17.7867	30.5157	-0.0907641	0.028776
DDB_G0278211	DDB_G0278211	19.8627	29.0392	45.6965	1.54444	0.477942										DDB_G0284311	DDB_G0284311	NA	5.23022	30.5157	0.53114	0.180193
DDB_G0274801	DDB_G0274801	13.6273	26.7577	45.0267	3.8634	1.39593										DDB_G0292494	DDB_G0292494	NA	9.04377	29.3643	-0.598389	0.143263
DDB_G0284441	DDB_G0284441	18.9842	27.8908	44.3605	2.92966	0.997224										DDB_G0271778	cyp516B1	NA	9.04377	28.7955	-0.553029	0.205719
DDB_G0291001	DDB_G0291001	23.0142	36.8559	43.697	2.01297	0.827696										DDB_G0288577	DDB_G0288577	NA	8.26663	25.5847	-0.317136	0.060536
DDB_G0271592	DDB_G0271592	30.8531	36.8559	43.697	3.6309	1.1299										DDB_G0286467	DDB_G0286467	NA	6.53375	24.8588	0.643971	0.313483
DDB_G0284427	DDB_G0284427	29.8315	40.6528	43.0369	3.04272	0.724955										DDB_G0272370	DDB_G0272370	NA	17.2988	24.3082	-0.571601	0.778417
DDB_G0279483	pldB	22.1125	29.6188	42.3805	4.7344	1.37963										DDB_G0285645	DDB_G0285645	NA	9.04377	24.3082	0.60464	1.23153
DDB_G0290557	DDB_G0290557	11.33	19.8911	42.3135	4.93036	0.521955										DDB_G0276267	gpaB	NA	7.22221	24.3082	-0.866146	0.155026
DDB_G0293616	DDB_G0293616	14.4097	31.3806	41.7278	2.20061	0.532243										DDB_G0271520	pks5	NA	14.8144	22.8344	-0.560827	0.106085
DDB_G0274747	DDB_G0274747	17.6929	17.2988	41.7278	6.11392	1.1235										DDB_G0284971	DDB_G0284971	NA	9.81454	22.6789	0.684556	0.197455
DDB_G0287963	DDB_G0287963	12.1102	24.5382	41.0785	1.40688	0.192033										DDB_G0280943	elmoD	NA	6.87524	22.6789	0.312199	0.349236
DDB_G0295737	DDB_G0295737	19.8627	48.5688	41.0785	3.33215	0.78957										DDB_G0274975	DDB_G0274975	NA	14.3392	21.6247	0.817021	0.36597
DDB_G0280293	coq1	9.67302	20.9714	40.694	2.42834	1.92449										DDB_G0279629	lkb1	NA	14.4779	20.5651	-0.997084	0.192327
DDB_G0270768	DDB_G0270768	7.64426	11.4298	39.7919	1.54206	0.152853										DDB_G0287459	secG	NA	11.0175	20.5651	0.0180889	0.00484551
DDB_G0280809	DDB_G0280809	11.7414	15.8655	39.7919	4.5095	1.37754										DDB_G0280051	DDB_G0280051	NA	6.87524	20.5651	0.658113	0.223982
DDB_G0285659	DDB_G0285659	8.13602	13.3785	38.8438	4.88506	2.03871										DDB_G0286845	DDB_G0286845	NA	5.23022	20.5651	-0.838141	0.0787708
DDB_G0288771	darA	16.0206	26.1971	38.5511	1.21284	0.414142										DDB_G0280383	DDB_G0280383	NA	11.4298	19.0264	0.28058	0.0664629
DDB_G0278017	DDB_G0278017	11.3766	26.7577	34.586	4.60373	1.1331										DDB_G0286073	DDB_G0286073	NA	11.0175	19.0264	0.504498	0.264756
DDB_G0291508	DDB_G0291508	11.3766	15.3977	34.586	1.84805	0.47732										DDB_G0267816	DDB_G0267816	NA	11.4298	17.5291	0.319492	0.0401345
DDB_G0268584	DDB_G0268584	14.4097	29.6188	33.4259	2.19612	0.293915										DDB_G0289953	DDB_G0289953	NA	9.04377	17.5291	0.478434	0.123438
DDB_G0283579	crlD	6.41945	8.29762	32.8464	2.0682	0.659939										DDB_G0277631	DDB_G0277631	NA	7.9334	17.5291	0.431256	0.306302
DDB_G0276375	DDB_G0276375	7.33095	12.2726	31.0996	2.92867	0.659964										DDB_G0274267	DDB_G0274267	NA	5.86967	17.0396	0.804609	0.579916
DDB_G0274859	prdx4	8.28444	13.1387	31.0996	3.49123	1.48448										DDB_G0286479	DDB_G0286479	NA	20.812	16.0755	0.506001	0.218709
DDB_G0291818	DDB_G0291818	21.0279	19.0315	29.8464	4.42183	1.26033										DDB_G0292560	racJ	NA	10.6109	15.6007	0.921106	0.622926
DDB_G0289473	DDB_G0289473	9.572	10.7717	28.9357	1.36477	0.687234										DDB_G0286603	DDB_G0286603	NA	11.0175	15.1311	0.884801	1.84201
DDB_G0286309	DDB_G0286309	9.34782	8.2813	28.1966	5.57713	0.649155										DDB_G0269124	dcsA	NA	7.22221	15.1311	-0.585614	0.159043
DDB_G0275845	smg1	5.27292	16.3383	27.0927	1.51642	0.44409										DDB_G0280383	DDB_G0280383	NA	10.2097	13.7531	0.28058	0.0664629
DDB_G0284057	DDB_G0284057	8.45705	7.85457	25.5665	4.05586	0.557629										DDB_G0287095	pks25	NA	7.82204	12.9175	0.696275	0.311317
DDB_G0286081	DDB_G0286081	7.33095	12.2726	25.4139	3.40718	1.36682										DDB_G0289119	pXi	NA	8.66769	12.8609	-0.422166	0.0589993
DDB_G0277471	DDB_G0277471	9.96026	7.22221	25.4139	3.00705	0.737225										DDB_G0282021	DDB_G0282021	NA	5.54692	11.9893	-0.214584	0.0542406
DDB_G0293182	expl8	16.8493	30.2023	24.3082	1.12301	0.209479										DDB_G0286119	tagB	NA	11.4321	11.8154	-0.736792	0.697325
DDB_G0280199	gadA	7.64426	9.04377	21.0869	2.79334	1.11915										DDB_G0286283	DDB_G0286283	NA	8.66769	11.5615	-0.715008	0.194699
DDB_G0284783	DDB_G0284783	12.4833	14.4779	20.5651	1.03274	0.257552										DDB_G0279453	DDB_G0279453	NA	4.61594	11.5615	0.0288387	0.00604773
DDB_G0272963	DDB_G0272963	6.71847	6.53375	18.5227	2.15658	1.84673										DDB_G0277867	rab1B	NA	7.55434	10.7223	-0.345604	0.0639975
DDB_G0274675	DDB_G0274675	7.33095	9.81454	18.5227	3.15368	0.339279										DDB_G0289865	DDB_G0289865	NA	11.6279	9.7961	-0.645993	0.439716
DDB_G0281969	mybE	5.55232	11.4298	16.0755	2.93522	0.4826										DDB_G0272975	DDB_G0272975	NA	7.22221	9.50678	-0.791568	0.368341
DDB_G0269428	DDB_G0269428	3.17583	7.78943	15.3945	3.42749	0.954623										DDB_G0284617	DDB_G0284617	NA	5.86967	9.50678	0.707013	0.66613
DDB_G0287231	manF	7.64426	9.42607	14.2072	5.214	1.32654										DDB_G0275269	DDB_G0275269	NA	11.4298	8.34516	-0.017761	0.0224134
DDB_G0284775	fut2	10.3081	8.66769	13.7531	2.50829	2.06306										DDB_G0281143	DDB_G0281143	NA	8.66769	7.24076	0.617175	0.353901
DDB_G0277439	cycD	7.64426	12.7028	12.4224	2.95027	2.272										DDB_G0284519	forI	NA	4.61594	7.24076	-0.0443348	0.0308524
DDB_G0277925	pif1	11.5558	21.4076	11.437	2.61216	0.627274										DDB_G0295707	gtaP	NA	15.4729	6.75857	-0.110213	0.0384698
DDB_G0290245	psiC	4.46402	9.41842	10.9863	4.89362	1.12659										DDB_G0271714	sigN12	NA	4.11057	6.27119	-0.294502	0.0690654
DDB_G0277925	pif1	9.44301	37.8033	10.5782	2.61216	0.627274										DDB_G0282891	pakG	NA	7.57494	6.19681	0.113553	0.0213825
DDB_G0277925	pif1	5.19501	20.2207	7.85484	2.61216	0.627274										DDB_G0288713	DDB_G0288713	NA	4.02732	5.5358	0.331039	0.0693006
DDB_G0285139	gtaL	NA	10.2097	72.4468	2.5291	0.860719										DDB_G0283139	DDB_G0283139	NA	6.81964	4.97684	0.250113	0.0630186
DDB_G0272746	DDB_G0272746	NA	23.4525	64.5115	1.62126	0.626971										DDB_G0293010	aplD	NA	6.72635	4.83734	-0.677527	0.198513
DDB_G0290549	DDB_G0290549	NA	19.7854	51.8581	5.1469	1.16756										DDB_G0295687	dph2	NA	13.5614	4.81814	-0.729279	0.466079
DDB_G0288201	DDB_G0288201	NA	17.7867	49.0905	2.51115	0.843748										DDB_G0293010	aplD	NA	8.13417	4.81579	-0.677527	0.198513
DDB_G0268350	DDB_G0268350	NA	14.9351	49.0905	2.85473	0.91131										DDB_G0290185	crlF	NA	14.218	4.76973	0.0455235	0.0256547
DDB_G0275487	DDB_G0275487	NA	19.7854	47.046	2.67976	0.623526										DDB_G0281493	sodD	NA	17.684	4.4955	-0.450325	0.038777
DDB_G0290691	DDB_G0290691	NA	25.0871	38.5511	3.61707	0.748381										DDB_G0267428	abcH2	NA	5.86967	4.01049	0.67857	0.222319
DDB_G0280919	DDB_G0280919	NA	23.9933	36.8377	3.87884	1.52896										DDB_G0271016	DDB_G0271016	NA	9.53534	3.84883	-0.944452	0.212981
DDB_G0269018	DDB_G0269018	NA	27.1023	35.3192	2.34475	0.394937										DDB_G0275991	DDB_G0275991	NA	10.7484	3.73955	-0.155923	0.0449665
DDB_G0280045	thyA	NA	10.4945	35.0437	2.49685	1.93379										DDB_G0269626	forE	NA	6.18528	3.41895	0.51168	0.099092
DDB_G0274225	tgrA5	NA	15.3977	33.4259	1.86736	0.610947										DDB_G0268360	DDB_G0268360	NA	6.73358	2.48168	-0.187326	0.0728309
DDB_G0285409	DDB_G0285409	NA	13.8614	31.4405	3.41597	0.954726
DDB_G0287367	DDB_G0287367	NA	19.1865	29.9426	3.37363	0.760938
DDB_G0270218	glkA	NA	10.6109	29.9426	1.39923	1.38403
DDB_G0276757	sigH	NA	13.5791	29.3643	6.12057	1.78094
DDB_G0285839	DDB_G0285839	NA	15.5869	28.7955	3.36278	0.966259
DDB_G0280019	DDB_G0280019	NA	10.2097	27.6567	3.59095	0.884551
DDB_G0268748	DDB_G0268748	NA	7.9334	27.0927	1.90228	0.736823
DDB_G0275909	DDB_G0275909	NA	17.5981	25.9697	1.13564	0.368041
DDB_G0282717	gxcAA	NA	14.8273	25.2013	2.21976	0.241158
DDB_G0280501	DDB_G0280501	NA	9.81454	24.8588	2.93854	0.681939
DDB_G0273437	DDB_G0273437	NA	8.29762	24.8588	2.75538	0.668471
DDB_G0267862	DDB_G0267862	NA	14.9351	24.3082	2.27327	0.410762
DDB_G0281185	DDB_G0281185	NA	6.87524	24.3082	1.4308	0.587555
DDB_G0275137	DDB_G0275137	NA	5.86967	24.3082	2.57686	0.598681
DDB_G0277379	pspD	NA	17.6355	24.0349	4.24138	1.79685
DDB_G0293194	abcD2	NA	17.0192	20.7171	1.65616	0.270729
DDB_G0291123	glpD	NA	7.55206	20.0945	3.57548	1.87685
DDB_G0278897	DDB_G0278897	NA	6.87524	19.0264	1.17553	0.428768
DDB_G0283609	cbpG	NA	10.6109	18.5227	2.56449	1.24445
DDB_G0271828	DDB_G0271828	NA	15.8655	18.0235	1.05198	0.437088
DDB_G0275357	DDB_G0275357	NA	14.4779	18.0235	1.77354	1.09587
DDB_G0289047	DDB_G0289047	NA	12.2726	18.0235	4.06392	2.89788
DDB_G0268512	wrn	NA	8.29762	18.0235	1.73162	0.833052
DDB_G0289885	sigF	NA	9.34075	17.5291	2.48614	0.639366
DDB_G0280159	DDB_G0280159	NA	17.3386	17.3131	3.27054	0.561737
DDB_G0276657	npcB	NA	10.477	17.0322	3.03178	0.681914
DDB_G0271034	DDB_G0271034	NA	7.22221	15.6007	1.21824	0.221439
DDB_G0280591	DDB_G0280591	NA	9.07128	15.2889	3.22061	0.908373
DDB_G0278697	DDB_G0278697	NA	16.3383	15.1311	5.64607	1.90821
DDB_G0291768	DDB_G0291768	NA	10.2097	14.6664	1.06037	0.586774
DDB_G0275195	DDB_G0275195	NA	6.58323	13.902	3.71647	0.654196
DDB_G0276953	hspG9	NA	6.53375	11.9893	1.48856	0.814378
DDB_G0279507	plrg1	NA	15.8655	10.7223	2.48612	1.30618
DDB_G0280997	DDB_G0280997	NA	6.19861	9.50678	2.6785	0.965633
DDB_G0293026	DDB_G0293026	NA	3.90163	9.19851	4.25076	1.55696
DDB_G0267940	DDB_G0267940	NA	6.19861	7.97009	2.40775	0.524165
DDB_G0277925	pif1	NA	20.0457	7.7648	2.61216	0.627274
DDB_G0287317	DDB_G0287317	NA	4.54227	5.99058	4.88384	2.5353
DDB_G0291372	dimB	NA	7.9334	5.5358	1.22509	0.547367
DDB_G0277925	pif1	NA	12.3345	4.01682	2.61216	0.627274
DDB_G0295483	DDB_G0295483	NA	4.3032	3.5416	1.04392	0.914309

## Sheet: 3.Clust.Ana.Exp.1-3
Common to all 3 experiments																																Expression profiles of genes in each cluster
		peak q value (-log10)			developmental expression *2)							standardised expression *3)							prespore enrichment *2)		cluster *4)	average peak q-value	average prespore enrichment		clusters grouped by developmental time at which transcript levels started to increase
Gene.ID *1)	Gene.Name	exp1	exp2	exp3	0h	4h	8h	12h	16h	20h	24h	0h	4h	8h	12h	16h	20h	24h	log2 Fold Change	FDR						cluster no.	number of genes	%	number of genes	%
DDB_G0269428	DDB_G0269428	3.17583	7.78943	15.3945	0.0909687	0	0.567437	0	0.121386	4.39227	46.1316	0.00177314	0	0.0110604	0	0.00236602	0.0856131	0.899187	3.42749	0.954623	1				after 20 h	1	3	1.4218	29	13.7441
DDB_G0271178	DDB_G0271178	5.55232	7.9334	15.6007	1.04292	0	0.923166	0	11.1552	396.87	1016.44	0.000731138	0	0.000647185	0	0.00782034	0.278226	0.712576	-5.65612	1.15629	1					2	11	5.21327
DDB_G0277709	DDB_G0277709	14.1782	17.2635	22.5142	0.478857	0.182667	0	0.268902	0.815585	1.6924	181.342	0.00259149	0.000988562	0	0.00145525	0.00441381	0.00915899	0.981392	-2.29037	0.689841	1					3	15	7.109
DDB_G0267344	DDB_G0267344	6.41838	28.1886	13.5296	0.0924983	0	0.144245	0	0	0.511286	0.378843	0.0820841	0	0.128004	0	0	0.453722	0.33619	NA	NA	2				at 16 h	4	11	5.21327	34	13.7441
DDB_G0268028	DDB_G0268028	80.2733	93.1971	112.861	0.184483	0.693526	29.4943	74.9689	497.679	3098.64	3326.11	2.63e-05	9.87e-05	0.00419683	0.0106675	0.0708161	0.440913	0.473281	4.38831	2.01012	2					5	4	1.89573
DDB_G0268750	DDB_G0268750	44.5502	41.2969	58.9703	0	0	3.2407	0	0	53.7323	65.2365	0	0	0.0265175	0	0	0.439674	0.533809	0.360381	0.0707939	2					6	5	2.36967
DDB_G0277581	DDB_G0277581	22.1125	38.7405	67.8615	0	0.224434	1.18322	0.166527	8.95756	404.008	715.685	0	0.000198575	0.00104689	0.00014734	0.00792547	0.357458	0.633224	-3.34084	1.73612	2					7	14	6.63507
DDB_G0277737	DDB_G0277737	7.40336	9.64434	51.134	11.5116	2.92141	2.09307	3.12504	6.18652	49.5011	51.3844	0.0908404	0.0230535	0.0165168	0.0246604	0.0488191	0.390624	0.405486	1.32857	0.239709	2				at 12 h	8	7	3.31754	34	18.4834
DDB_G0280215	DDB_G0280215	107.88	105.155	133.984	0	1.89793	6.65804	5.51614	235.886	3273.91	3088.46	0	0.000287028	0.00100691	0.000834221	0.0356737	0.495123	0.467075	4.76133	0.814462	2					9	7	3.31754
DDB_G0280425	DDB_G0280425	33.9882	65.9516	115.383	0.7187	20.4284	26.3244	56.3199	162.14	710.635	638.125	0.000445101	0.0126516	0.0163031	0.0348797	0.100415	0.440106	0.395199	2.71512	1.378	2					10	20	9.47867
DDB_G0281999	DDB_G0281999	15.2072	18.7766	7.60217	0	0	1.06887	0.251549	35.9444	149.404	129.063	0	0	0.00338537	0.000796717	0.113845	0.473199	0.408774	-2.90133	0.705196	2				at 8h	11	27	12.7962	80	37.9147
DDB_G0286023	DDB_G0286023	33.9484	21.1398	88.7122	0	0	10.4954	0.62125	243.97	4114.82	4532.69	0	0	0.00117892	6.98e-05	0.0274044	0.462204	0.509142	5.44439	0.96511	2					12	31	14.6919
DDB_G0286055	DDB_G0286055	68.8961	110.598	127.205	0.597952	0.256719	2.50729	5.33524	132.566	1259.11	1315.81	0.000220144	9.45e-05	0.000923094	0.00196424	0.0488059	0.463558	0.484435	5.3318	1.23016	2					13	22	10.4265
DDB_G0291392	DDB_G0291392	38.905	38.2632	72.3686	0.303538	0.196192	23.7123	0.933727	191.146	9553.45	10904.3	1.47e-05	9.49e-06	0.00114696	4.52e-05	0.00924572	0.462099	0.527439	6.3576	1.23315	2				others	14	22	10.4265	34	16.1137
DDB_G0269558	gnt11	104.193	111.121	150.187	0	0.22085	0.657729	1.5303	33.5052	103.28	46.2946	0	0.00119064	0.00354592	0.0082501	0.180632	0.5568	0.249581	4.76423	3.24243	3					15	6	2.8436
DDB_G0270768	DDB_G0270768	7.64426	11.4298	39.7919	0	0	6.63391	0.479561	2.34684	140.603	86.6828	0	0	0.0280212	0.00202564	0.00991291	0.593898	0.366143	1.54206	0.152853	3					16	6	2.8436
DDB_G0274573	DDB_G0274573	36.6776	40.6528	89.9367	0.19006	0	0.115464	0.0649288	0.494	55.6625	26.6082	0.00228616	0	0.00138887	0.000781002	0.00594213	0.669542	0.32006	4.21398	0.867355	3					total	211	100	211	100
DDB_G0275145	DDB_G0275145	19.1851	23.2667	55.1444	0.192144	0.892637	20.3135	43.6324	35.3063	386.527	246.29	0.000262079	0.00121753	0.027707	0.0595133	0.0481568	0.527211	0.335932	3.01978	2.20171	3
DDB_G0276545	DDB_G0276545	22.5656	15.3977	83.4621	0.232603	0.861608	20.7968	40.1357	119.608	446.781	196.056	0.000282123	0.00104504	0.0252244	0.0486805	0.145072	0.5419	0.237796	3.26035	1.12156	3				Coding of conditional colour formatting
DDB_G0279727	DDB_G0279727	46.8394	87.6422	98.0375	1.03473	10.3386	8.77988	28.5681	117.247	1015.75	597.071	0.000581703	0.00581212	0.00493587	0.0160604	0.0659137	0.571036	0.335661	5.15727	0.767207	3							standardized		prespore enrichment
DDB_G0283675	DDB_G0283675	21.2052	31.9752	58.9703	0.600191	1.2239	24.908	60.3402	171.977	796.409	456.952	0.000396844	0.000809241	0.0164691	0.0398967	0.11371	0.526583	0.302135	6.15325	1.8597	3				peak q value (-log10)			expression		fold-change
DDB_G0283961	DDB_G0283961	53.5146	75.7743	99.4726	0.115026	0	2.03348	15.3582	342.697	1412.83	687.19	4.68e-05	0	0.000826543	0.00624263	0.139295	0.574268	0.279321	5.07947	0.759246	3				171.164			1		6.79
DDB_G0286081	DDB_G0286081	7.33095	12.2726	25.4139	0	0	0.631305	0.711812	2.12406	10.4078	1.10703	0	0	0.0421374	0.0475109	0.141774	0.694687	0.0738903	3.40718	1.36682	3				54.6796			0.75		3
DDB_G0286309	DDB_G0286309	9.34782	8.2813	28.1966	0	0	3.85541	10.0118	432.199	1708.43	797.519	0	0	0.00130603	0.00339152	0.146408	0.578733	0.270161	5.57713	0.649155	3				27.8908			0.5		0
DDB_G0289919	ponJ	14.5758	23.6852	66.9213	0.207844	0.554996	1.86168	1.39741	129.429	1614.44	642.302	8.7e-05	0.000232197	0.00077888	0.000584643	0.0541498	0.675444	0.268724	3.87649	0.813663	3				14.0725			0.25		-3
DDB_G0290137	DDB_G0290137	25.888	46.5562	92.4019	0	0.145943	0.19038	1.28722	7.88978	25.3384	8.81755	0	0.003342	0.00435959	0.0294766	0.180671	0.580234	0.201917	0.726581	0.177668	3				2.93107			0		-6.25
DDB_G0290557	DDB_G0290557	11.33	19.8911	42.3135	0	0.188178	1.54918	2.70971	101.188	1384.35	658.748	0	8.76e-05	0.000720974	0.00126107	0.0470922	0.644262	0.306576	4.93036	0.521955	3
DDB_G0291001	DDB_G0291001	23.0142	36.8559	43.697	0	0.7657	6.06987	3.37389	6.88316	2073.89	1407.96	0	0.000218838	0.00173477	0.000964261	0.00196721	0.592718	0.402396	2.01297	0.827696	3				*1) note that some genes have more than 1 peak
DDB_G0291177	tspE	18.0704	25.0871	61.7	0	0	0.419659	0.118394	6.19652	288.246	157.255	0	0	0.000927965	0.000261798	0.013702	0.63738	0.347728	-0.260416	0.0357335	3	46.1663	2.62096		*2) Parikh et al. (2010), Genome Biol 11, R35
DDB_G0267378	aqpA	74.5379	100.609	126.241	0.397097	0.526204	37.4908	478.737	919.055	1848.34	1182.69	8.89e-05	0.000117792	0.00839239	0.107166	0.205732	0.413754	0.264748	4.83491	1.09983	4				*3) developmental expression normalised to sum expression in each gene
DDB_G0271350	DDB_G0271350	41.6816	53.3394	63.3675	1.67544	0.672997	5.56143	11.1123	26.6944	39.4583	42.7699	0.013095	0.00526006	0.0434675	0.0868527	0.20864	0.308401	0.334284	3.17675	0.687399	4				*4) k-means clustering based on standardized developmental expression profiles
DDB_G0274713	DDB_G0274713	25.1229	23.4525	57.5269	0.836951	0.501483	2.31669	5.10176	69.9322	157.241	87.6271	0.00258671	0.0015499	0.00716007	0.0157677	0.216135	0.485977	0.270824	3.66034	1.7343	4
DDB_G0276375	DDB_G0276375	7.33095	12.2726	31.0996	0.733612	1.67077	6.8995	6.47694	11.7207	32.1057	23.4457	0.00883308	0.020117	0.0830736	0.0779858	0.141123	0.38657	0.282298	2.92867	0.659964	4
DDB_G0278127	DDB_G0278127	28.8256	33.7118	70.6103	13.8063	5.30297	68.1326	185.41	936.635	2781.78	2528.94	0.00211753	0.000813339	0.0104498	0.0284371	0.143656	0.426653	0.387874	1.77889	0.409779	4
DDB_G0284057	DDB_G0284057	8.45705	7.85457	25.5665	0	6.41027	10.3282	9.94021	56.7464	89.7423	90.2191	0	0.0243379	0.0392129	0.03774	0.215449	0.340725	0.342535	4.05586	0.557629	4
DDB_G0284427	DDB_G0284427	29.8315	40.6528	43.0369	0	0.0837394	0.497866	2.09207	10.0112	24.2411	16.8248	0	0.00155792	0.00926248	0.0389216	0.186252	0.450991	0.313015	3.04272	0.724955	4
DDB_G0286413	DDB_G0286413	6.71847	4.91993	30.5157	0.738786	2.21699	50.8926	80.4973	193.074	507.71	374.215	0.000610898	0.00183322	0.0420828	0.0665628	0.159652	0.419822	0.309436	-0.560242	0.251512	4
DDB_G0286905	pspE	145.424	168.566	157.749	0	0.712943	61.9731	743.678	3576.49	13216.2	8704.71	0	2.71e-05	0.00235606	0.0282727	0.135969	0.502445	0.330931	6.09616	1.34012	4
DDB_G0290627	DDB_G0290627	39.4336	34.3883	65.6025	0.102259	0.061122	0.443128	5.3457	24.4615	64.1778	34.0574	0.000794869	0.000475107	0.00344448	0.0415527	0.190141	0.49886	0.264731	3.76454	0.573189	4
DDB_G0291117	noxC	5.33649	19.2947	45.9624	0.127486	0.482337	18.6708	25.2102	65.4548	113.3	103.915	0.000389673	0.00147431	0.0570692	0.0770576	0.200069	0.346313	0.317627	2.06672	1.92847	4
DDB_G0268222	DDB_G0268222	16.8493	20.2967	52.5568	68.8807	39.6457	24.9962	56.0931	111.929	169.744	238.264	0.0970763	0.0558742	0.0352281	0.0790542	0.157746	0.239226	0.335795	-0.317681	0.0591691	5
DDB_G0274283	DDB_G0274283	16.0206	27.8908	51.1623	44.0374	19.74	36.5146	46.1896	64.9233	76.3615	158.109	0.098766	0.0442725	0.0818941	0.103593	0.145609	0.171262	0.354604	1.02256	0.484841	5
DDB_G0274801	DDB_G0274801	13.6273	26.7577	45.0267	2.2444	5.35237	41.371	53.0081	48.6421	53.1354	214.725	0.00536325	0.0127901	0.0988607	0.126669	0.116236	0.126973	0.513109	3.8634	1.39593	5
DDB_G0291968	DDB_G0291968	8.94189	15.8655	26.5281	1.53599	0.841803	0.596076	2.17637	2.08565	6.95515	11.1542	0.0606028	0.0332135	0.0235183	0.085869	0.0822895	0.274417	0.44009	-2.49376	0.466304	5
DDB_G0268734	DDB_G0268734	14.8246	10.0988	10.8365	0	0	0	1.45142	0.671421	2.62006	2.83135	0	0	0	0.191625	0.0886453	0.345917	0.373813	NA	NA	6
DDB_G0269636	DDB_G0269636	25.9109	20.5256	61.9316	10.7186	15.8359	36.46	81.7914	99.5948	328.77	191.487	0.0140175	0.0207098	0.0476814	0.106965	0.130247	0.429957	0.250422	3.0025	0.979731	6
DDB_G0290421	DDB_G0290421	6.41945	6.87524	21.0869	0.0898327	0.372559	0.552938	0.78869	0.864984	3.01868	1.62482	0.0122848	0.0509482	0.0756154	0.107855	0.118288	0.412811	0.222197	0.205804	0.060829	6
DDB_G0293616	DDB_G0293616	14.4097	31.3806	41.7278	0	0	8.10382	29.976	30.7398	56.5556	33.901	0	0	0.0508791	0.188202	0.192997	0.355079	0.212844	2.20061	0.532243	6
DDB_G0294170	DDB_G0294170	18.9014	6.35235	11.9799	0	0	0	0.506204	0	0.910809	0.39641	0	0	0	0.279143	0	0.502259	0.218598	NA	NA	6
DDB_G0272963	DDB_G0272963	6.71847	6.53375	18.5227	0.177397	0.13326	0.706205	2.38845	6.17943	5.10214	4.24959	0.00936802	0.00703723	0.0372934	0.12613	0.326324	0.269434	0.224413	2.15658	1.84673	7
DDB_G0277535	rgn	9.61642	6.19861	18.5227	28.4308	20.6434	45.2343	265.219	536.179	768.812	598.425	0.0125636	0.00912237	0.0199891	0.117201	0.236939	0.33974	0.264446	0.0828099	0.0185731	7
DDB_G0278017	DDB_G0278017	11.3766	26.7577	34.586	1.35828	2.97294	28.1695	140.274	221.747	248.61	146.447	0.00172027	0.00376523	0.0356766	0.177657	0.280842	0.314864	0.185475	4.60373	1.1331	7
DDB_G0278211	DDB_G0278211	19.8627	29.0392	45.6965	0.32847	0.547043	1.52442	3.1134	8.42519	8.80815	6.57045	0.011204	0.0186595	0.0519976	0.106197	0.287381	0.300444	0.224117	1.54444	0.477942	7
DDB_G0280293	coq1	9.67302	20.9714	40.694	12.3021	9.1391	6.98416	24.9516	85.391	65.3613	59.1164	0.0467326	0.034717	0.026531	0.0947844	0.324377	0.24829	0.224568	2.42834	1.92449	7
DDB_G0280537	wacA	70.2247	94.2839	129.501	2.34648	1.5479	136.682	615.161	1534.26	1932.1	1459.82	0.000412973	0.000272425	0.0240557	0.108267	0.270025	0.340043	0.256924	4.07093	1.05754	7
DDB_G0280771	DDB_G0280771	21.2052	23.5485	67.8392	0	0	0.99205	1.95345	8.24768	10.0473	3.04237	0	0	0.0408539	0.0804455	0.33965	0.413762	0.125289	2.55093	1.38542	7
DDB_G0282093	DDB_G0282093	49.2681	68.1981	112.769	0.0368317	0.195427	0.389353	0.355829	3.46547	3.48987	3.06352	0.00334947	0.017772	0.0354076	0.032359	0.315149	0.317367	0.278596	-0.0708515	0.0137945	7
DDB_G0282637	DDB_G0282637	37.7712	39.3747	102.452	0	0	1.34201	3.78351	31.5162	39.6345	25.615	0	0	0.013171	0.0371328	0.309312	0.388988	0.251396	4.7342	1.12984	7
DDB_G0285659	DDB_G0285659	8.13602	13.3785	38.8438	0	0	1.35488	2.24623	10.3696	10.0935	3.3849	0	0	0.0493598	0.0818326	0.377775	0.367717	0.123316	4.88506	2.03871	7
DDB_G0286499	pspG	45.568	58.5951	89.8288	0	0.299413	83.0142	473.68	1534.71	2456.66	1323	0	5.1e-05	0.0141388	0.0806763	0.261389	0.418414	0.225331	5.57018	1.61014	7
DDB_G0286605	DDB_G0286605	31.8867	35.6156	81.0646	0	0.0614918	7.22394	34.9652	157.464	174.703	95.6639	0	0.000130811	0.0153674	0.0743811	0.334972	0.371644	0.203505	3.60534	0.766712	7
DDB_G0287529	DDB_G0287529	59.7836	58.7965	104.149	0	0	22.1237	246.402	776.985	856.513	397.468	0	0	0.00962115	0.107155	0.337894	0.372479	0.172851	5.45058	1.3052	7
DDB_G0291616	DDB_G0291616	19.3441	32.6929	41.3845	0	0.4684	3.66279	6.09645	19.6861	17.1817	9.56641	0	0.00826658	0.064643	0.107594	0.347432	0.303232	0.168833	0.447839	0.195039	7	40.1382	2.63715
DDB_G0275515	asnB	29.8744	44.538	68.0423	0	0.0591493	90.6705	162.592	434.899	180.36	86.3398	0	6.19e-05	0.0949508	0.170268	0.455429	0.188874	0.0904157	3.55318	0.745146	8
DDB_G0275783	DDB_G0275783	33.9882	26.1971	67.8615	0	0.159378	1.98431	18.3027	61.8175	32.0692	18.1763	0	0.00120276	0.0149749	0.138124	0.466514	0.242014	0.13717	4.49692	1.05652	8
DDB_G0279483	pldB	22.1125	29.6188	42.3805	0.0256138	0.197615	10.8855	35.7466	105.453	51.0506	26.985	0.000111198	0.000857912	0.0472575	0.155188	0.457806	0.221628	0.117151	4.7344	1.37963	8
DDB_G0281003	DDB_G0281003	4.46402	5.86967	7.24076	0	0.358308	36.2777	218.011	1045.28	288.574	375.368	0	0.00018245	0.0184725	0.111011	0.532256	0.146941	0.191137	-0.779123	0.0499179	8
DDB_G0282865	DDB_G0282865	97.7898	127.577	131.997	0	0.168108	1.60886	12.3526	52.6327	25.3322	19.4842	0	0.00150664	0.0144191	0.110707	0.47171	0.227034	0.174623	-3.15009	1.07213	8
DDB_G0286493	DDB_G0286493	43.9716	68.1981	83.4621	0	0	3.83767	14.0437	42.6436	21.908	20.1736	0	0	0.0374018	0.136869	0.415603	0.213515	0.196611	5.436	1.4854	8
DDB_G0286841	DDB_G0286841	33.9882	38.7405	70.1422	0	0.125798	3.95209	11.1551	37.3235	13.0767	10.9064	0	0.00164356	0.0516345	0.145742	0.487637	0.170849	0.142494	-0.549641	0.12506	8
DDB_G0280847	2C	12.1102	27.8908	28.7955	8.47621	3.71998	157.757	1653.06	3238.41	843.848	849.694	0.00125481	0.000550704	0.0233542	0.244717	0.479412	0.124923	0.125788	-0.501202	0.115192	9
DDB_G0280929	DDB_G0280929	10.3081	7.57494	14.6664	0	0.873521	115.21	1006.44	2002.99	691.586	484.947	0	0.000203048	0.0267803	0.233944	0.46559	0.160758	0.112725	0.889807	0.0763617	9
DDB_G0280951	DDB_G0280951	18.5497	25.6399	31.0996	3.07329	23.3275	114.494	848.762	1582.27	329.584	317.18	0.000954827	0.00724752	0.0355717	0.263698	0.491587	0.102397	0.0985433	0.949881	0.0675031	9
DDB_G0281013	DDB_G0281013	12.1102	16.3383	11.5615	1.69004	1.6629	38.1892	299.539	715.439	181.926	186.913	0.0011857	0.00116666	0.0267927	0.21015	0.501936	0.127635	0.131134	0.350149	0.0229437	9
DDB_G0281295	DDB_G0281295	6.41945	2.93107	8.34516	1.05074	0	279.435	1701.82	3450.61	1288.97	1173.17	0.000133088	0	0.0353937	0.215555	0.43706	0.163263	0.148596	-1.29897	0.137817	9
DDB_G0287231	manF	7.64426	9.42607	14.2072	0.219374	0.111815	106.18	392.995	951.838	291.176	171.228	0.00011463	5.84e-05	0.0554826	0.205353	0.497368	0.15215	0.0894726	5.214	1.32654	9
DDB_G0290245	psiC	4.46402	9.41842	10.9863	0.466109	1.61358	169.98	986.342	1098.85	499.297	386.307	0.000148307	0.00051341	0.0540844	0.313836	0.349635	0.158867	0.122916	4.89362	1.12659	9
DDB_G0269886	DDB_G0269886	23.8942	28.4631	46.3701	0	0.431225	54.8048	142.257	254.223	118.104	72.8867	0	0.00067095	0.0852718	0.221341	0.395551	0.18376	0.113406	4.26358	2.30731	10
DDB_G0273181	DDB_G0273181	13.6273	60.1062	89.9367	0.763178	0	62.3842	74.4841	293.717	187.985	137.733	0.00100807	0	0.0824025	0.0983852	0.387967	0.248307	0.18193	0.486915	0.0586135	10
DDB_G0274265	DDB_G0274265	65.5968	107.704	118.872	0	7.18185	421.479	926.799	2160.92	1479.23	877.144	0	0.00122291	0.0717686	0.157813	0.367957	0.25188	0.149358	6.29156	1.70687	10
DDB_G0274347	DDB_G0274347	23.4632	49.9229	69.3798	8.47954	50.7353	58.2725	104.043	202.161	78.6797	48.5419	0.0153918	0.0920932	0.105774	0.188855	0.366957	0.142817	0.0881118	3.79538	0.979265	10
DDB_G0274747	DDB_G0274747	17.6929	17.2988	41.7278	0	0	6.64653	31.159	64.1326	41.1227	26.0835	0	0	0.039295	0.184216	0.379159	0.243122	0.154209	6.11392	1.1235	10
DDB_G0275295	galE	96.8243	133.987	134.884	13.8524	13.7408	87.9423	543.142	1112.81	906.346	577.746	0.00425497	0.00422069	0.0270128	0.166834	0.341816	0.278398	0.177463	4.15264	1.02778	10
DDB_G0276761	cotB	107.507	161.246	138.814	0.896644	24.5261	2485.35	5259.57	7015.4	4519.07	2054.78	4.2e-05	0.00114825	0.116358	0.246239	0.328443	0.211571	0.0961992	4.77267	1.98474	10
DDB_G0276869	psvA	107.136	133.987	144.867	1.70697	3.13488	2316.13	5210.1	6718.26	4832.76	2270.05	7.99e-05	0.000146818	0.108473	0.244008	0.314641	0.226336	0.106315	5.51938	1.66548	10
DDB_G0277141	cotC	86.5755	117.18	129.608	1.70693	12.6458	6705.13	10911.3	15180.4	11894.7	4296.61	3.48e-05	0.000258064	0.136832	0.222667	0.309789	0.242737	0.0876814	4.65266	2.94755	10
DDB_G0278065	DDB_G0278065	14.8064	15.8655	37.388	0.595651	0	16.8665	41.752	96.8493	53.4371	56.2271	0.00224158	0	0.063473	0.157123	0.364468	0.201097	0.211597	-2.04189	0.280253	10
DDB_G0280085	DDB_G0280085	137.559	171.164	156.425	0.367243	2.23067	875.102	1563.65	3119.92	3030.24	1478.63	3.65e-05	0.000221514	0.0869006	0.155276	0.309819	0.300913	0.146833	5.91177	3.06421	10
DDB_G0280199	gadA	7.64426	9.04377	21.0869	0.241013	0.0403873	256.046	736.938	1299.95	826.99	342.589	6.96e-05	1.17e-05	0.073942	0.212816	0.375405	0.238821	0.0989342	2.79334	1.11915	10
DDB_G0281389	abcG6	13.2024	27.4414	72.3845	0.120637	1.94723	142.752	180.373	347.285	172.111	88.5288	0.000129284	0.0020868	0.152984	0.193302	0.372177	0.184447	0.0948743	4.66573	0.927036	10
DDB_G0285563	DDB_G0285563	50.9125	90.2537	92.8629	0	0.391617	29.5946	57.6548	104.548	83.0175	57.1794	0	0.0011782	0.0890368	0.173457	0.314538	0.249763	0.172027	4.79154	1.71564	10
DDB_G0285807	DDB_G0285807	34.5211	41.9445	58.2478	0	0	14.4915	124.978	279.468	209.357	144.951	0	0	0.0187411	0.161628	0.361423	0.270751	0.187457	4.55166	1.00183	10
DDB_G0285861	DDB_G0285861	57.8779	54.7118	84.2644	0	1.18202	23.3672	72.9139	148.535	77.806	44.0758	0	0.00321306	0.0635186	0.1982	0.40376	0.211498	0.11981	1.50458	0.38084	10
DDB_G0287163	DDB_G0287163	19.4218	20.2763	58.9703	0	0.629831	1.75101	6.18934	11.8565	5.29079	5.29141	0	0.0203113	0.0564682	0.199599	0.382357	0.170622	0.170642	2.91045	0.825993	10
DDB_G0290079	pgtB	91.7232	118.051	133.984	0.418303	1.90613	78.5375	111.323	298.874	181.324	115.913	0.000530641	0.00241804	0.0996294	0.14122	0.379139	0.230021	0.147042	4.24861	0.959274	10
DDB_G0290291	DDB_G0290291	25.4376	38.109	58.9703	1.60031	2.95438	614.889	1068.24	2393.94	1693.19	640.263	0.00024946	0.000460537	0.0958505	0.166521	0.373173	0.26394	0.0998058	5.25278	0.63004	10
DDB_G0290925	psiD	42.2494	43.9048	79.4759	0.316892	1.34923	327.065	911.01	1557.67	934.567	502.197	7.48e-05	0.000318653	0.0772441	0.215157	0.36788	0.22072	0.118606	5.60351	1.94606	10	55.0529	3.07293
DDB_G0268584	DDB_G0268584	14.4097	29.6188	33.4259	0	0.0703095	29.9377	77.0413	77.2164	71.4428	70.963	0	0.00021523	0.0916447	0.235837	0.236373	0.218699	0.21723	2.19612	0.293915	11
DDB_G0269128	DDB_G0269128	14.4097	18.2793	34.0131	0	1.84217	7.54829	12.5867	27.106	21.7118	16.7573	0	0.0210408	0.0862146	0.143763	0.309598	0.247987	0.191397	0.346934	0.437057	11
DDB_G0271592	DDB_G0271592	30.8531	36.8559	43.697	3.85627	0.530727	7.96339	10.2959	16.5172	20.3605	12.8742	0.0532647	0.00733066	0.109994	0.142211	0.228144	0.281229	0.177825	3.6309	1.1299	11
DDB_G0271994	DDB_G0271994	8.61107	19.2786	46.3701	1.26438	7.62869	56.9755	85.3446	133.249	93.2758	72.2148	0.00281002	0.0169544	0.126626	0.189675	0.29614	0.207301	0.160494	2.38028	0.432164	11
DDB_G0272508	DDB_G0272508	21.4908	42.7796	19.0003	0	0.723574	2.41416	6.10935	10.9844	8.85112	8.49856	0	0.0192536	0.0642386	0.162564	0.292285	0.23552	0.226139	-1.41698	0.268735	11
DDB_G0274289	DDB_G0274289	51.07	49.9229	67.8615	0	0.246714	10.3739	19.8572	25.526	21.7361	18.3194	0	0.00256835	0.107995	0.206718	0.265732	0.226278	0.190709	0.212387	0.0409492	11
DDB_G0276941	cotA	82.8006	122.036	125.977	4.10698	14.343	1862.78	3385.04	3880.75	5235.41	3806.22	0.000225799	0.000788571	0.102415	0.186107	0.213361	0.287839	0.209263	5.4478	0.906882	11
DDB_G0277471	DDB_G0277471	9.96026	7.22221	25.4139	21.7876	52.8478	69.8541	88.8351	146.626	142.267	82.9353	0.0360035	0.0873298	0.115432	0.146798	0.242296	0.235092	0.137049	3.00705	0.737225	11
DDB_G0280007	DDB_G0280007	7.54251	17.2988	53.8081	11.6254	118.501	143.176	265.126	458.629	374.105	211.63	0.0073449	0.0748681	0.0904579	0.167505	0.28976	0.236358	0.133707	0.786405	0.747454	11
DDB_G0280597	DDB_G0280597	19.8493	26.7577	36.8377	0	0.305443	80.6386	81.2124	192.615	122.203	135.905	0	0.000498374	0.131573	0.13251	0.314279	0.199392	0.221748	-2.15813	0.246259	11
DDB_G0280809	DDB_G0280809	11.7414	15.8655	39.7919	7.18606	6.17402	10.4965	18.9314	22.5235	14.6029	12.7193	0.077575	0.0666499	0.113312	0.204368	0.243146	0.157641	0.137308	4.5095	1.37754	11
DDB_G0281597	DDB_G0281597	21.2052	18.7766	36.2742	12.1032	25.7187	220.512	238.84	419.33	361.045	423.184	0.00711643	0.0151221	0.129657	0.140434	0.246558	0.212288	0.248825	-0.0295283	0.00492215	11
DDB_G0281993	DDB_G0281993	32.4075	62.2596	61.1565	3.18588	73.4605	240.126	342.855	381.337	455.814	315.165	0.00175827	0.0405424	0.132524	0.189219	0.210458	0.251561	0.173937	1.16094	0.956717	11
DDB_G0284023	bzpL	11.7414	30.2023	39.7919	54.744	34.701	137.276	207.774	206.704	200.751	127.854	0.0564485	0.0357814	0.14155	0.214243	0.21314	0.207002	0.131835	0.903816	0.144386	11
DDB_G0284441	DDB_G0284441	18.9842	27.8908	44.3605	0.941994	25.6473	150.382	151.427	206.089	175.322	159.472	0.00108365	0.029504	0.172996	0.174198	0.23708	0.201686	0.183453	2.92966	0.997224	11
DDB_G0284465	cudA	85.9928	92.6342	114.511	1.42556	42.0348	290.7	458.002	574.138	454.582	452.268	0.000627129	0.0184919	0.127884	0.201483	0.252573	0.199979	0.198961	0.943727	0.770509	11
DDB_G0284783	DDB_G0284783	12.4833	14.4779	20.5651	0.363049	2.65706	4.3667	6.14112	11.5514	6.89094	6.28312	0.00949063	0.0694594	0.114152	0.160538	0.30197	0.180139	0.16425	1.03274	0.257552	11
DDB_G0286573	ponH	19.4218	35.0002	59.6959	0.967195	0.455515	422.089	1052.16	994.671	1218.72	800.639	0.000215426	0.000101458	0.094013	0.234349	0.221545	0.271447	0.178328	6.79202	2.2484	11
DDB_G0287085	DDB_G0287085	22.5636	61.3306	53.0909	0.253213	1.17017	33.1251	54.848	101.273	69.8376	67.8342	0.000771188	0.0035639	0.100886	0.167046	0.308438	0.212698	0.206597	0.171222	0.0357298	11
DDB_G0287519	DDB_G0287519	29.8315	44.5633	89.9367	111.351	11.7337	102.039	112.158	304.062	320.248	171.726	0.0982525	0.0103534	0.0900354	0.0989642	0.268293	0.282576	0.151525	2.38143	0.568164	11
DDB_G0287893	DDB_G0287893	33.4579	30.7894	48.4062	1.82544	24.3547	46.8275	72.9192	93.9718	65.7304	55.4077	0.00505612	0.0674576	0.129703	0.201972	0.260283	0.18206	0.153468	3.2515	1.47541	11
DDB_G0288873	pich	10.3081	18.2793	31.0996	2.75897	1.67985	8.16035	14.0377	14.8892	17.1698	6.69549	0.0421917	0.0256892	0.124792	0.214672	0.227694	0.26257	0.102391	0.945756	0.200333	11
DDB_G0288873	pich	4.72867	7.57494	11.5615	2.75897	1.67985	8.16035	14.0377	14.8892	17.1698	6.69549	0.0421917	0.0256892	0.124792	0.214672	0.227694	0.26257	0.102391	0.945756	0.200333	11
DDB_G0289329	dmtA	27.3407	51.9706	85.8743	3.11731	59.9636	128.026	146.586	321.77	277.856	179.783	0.00279054	0.0536778	0.114606	0.13122	0.28804	0.248729	0.160937	4.54322	0.932426	11
DDB_G0289473	DDB_G0289473	9.572	10.7717	28.9357	2.30578	13.231	121.487	148.502	263.947	227.63	124.744	0.00255674	0.014671	0.134709	0.164664	0.292674	0.252404	0.138321	1.36477	0.687234	11
DDB_G0289901	DDB_G0289901	41.5108	62.2413	88.3714	1.06137	1.65113	689.078	1438.14	1781.19	2292.58	1609	0.000135852	0.000211339	0.0881998	0.184077	0.227986	0.293443	0.205947	4.08685	2.15912	11
DDB_G0292340	DDB_G0292340	6.71847	15.8655	19.5346	1.14275	5.29714	34.1947	48.1914	82.3075	60.7879	69.5474	0.00379059	0.0175711	0.113427	0.159855	0.273022	0.201639	0.230695	0.870144	0.3886	11
DDB_G0292340	DDB_G0292340	4.99839	12.2726	24.3082	1.14275	5.29714	34.1947	48.1914	82.3075	60.7879	69.5474	0.00379059	0.0175711	0.113427	0.159855	0.273022	0.201639	0.230695	0.870144	0.3886	11
DDB_G0295737	DDB_G0295737	19.8627	48.5688	41.0785	32.2678	6.38222	47.6635	107.995	125.35	91.1624	78.3032	0.0659704	0.0130482	0.0974465	0.220793	0.256275	0.186379	0.160088	3.33215	0.78957	11
DDB_G0268226	DDB_G0268226	50.4674	35.0002	85.8743	11.8437	19.4101	108.705	252.541	205.077	293.566	362.667	0.00944615	0.0154809	0.0866996	0.201419	0.163563	0.234139	0.289252	-0.423505	0.0976234	12
DDB_G0269124	dcsA	152.322	168.985	156.425	0.319218	0.947181	602.525	848.53	1470.19	1976.52	1391.41	5.07e-05	0.000150575	0.0957843	0.134892	0.233717	0.314211	0.221194	-0.585614	0.159043	12
DDB_G0269280	DDB_G0269280	10.3081	12.2726	59.6959	1.65465	37.3281	232.143	227.108	363.936	597.468	451.78	0.000865664	0.019529	0.121451	0.118816	0.190401	0.312579	0.236359	1.40039	0.935038	12
DDB_G0269644	DDB_G0269644	18.134	42.4839	48.4301	9.82201	6.33142	9.28344	21.9049	51.4256	67.5833	65.8815	0.0422939	0.0272633	0.0399748	0.0943231	0.221441	0.291016	0.283688	0.150318	0.083564	12
DDB_G0272300	aslE	46.3014	65.9516	72.4468	0.90111	20.5584	29.7319	28.2089	43.4328	65.2822	43.5423	0.00388983	0.0887448	0.128344	0.12177	0.187487	0.281805	0.18796	0.170326	0.0243033	12
DDB_G0274751	DDB_G0274751	11.2655	40.0124	78.9427	0.644937	2.009	181.451	155.118	181.848	293.536	241.152	0.000610875	0.0019029	0.171868	0.146926	0.172244	0.278033	0.228416	4.87676	2.69472	12
DDB_G0275117	DDB_G0275117	48.0747	74.2995	105.003	1.88286	79.0947	106.064	155.096	184.516	385.2	327.257	0.00151952	0.0638319	0.0855972	0.125167	0.14891	0.310868	0.264106	0.841891	0.547901	12
DDB_G0276919	pldG	18.5497	39.3747	72.4468	12.9195	143.479	102.458	150.801	203.896	321.143	312.381	0.0103598	0.115052	0.0821588	0.120923	0.163499	0.257517	0.25049	1.09884	1.15267	12
DDB_G0276939	pspB	111.672	143.092	150.187	5.88104	30.5663	984.38	1980.27	2682.43	3754.36	2865.71	0.000477993	0.00248434	0.0800075	0.160951	0.21802	0.305143	0.232916	4.70714	0.918056	12
DDB_G0277147	stkA	16.1049	27.3224	47.7246	11.722	17.3158	107.452	126.042	183.427	207.832	229.231	0.0132749	0.0196098	0.121686	0.14274	0.207727	0.235364	0.259599	2.27133	0.551774	12
DDB_G0277615	DDB_G0277615	14.4097	19.7854	49.7784	111.757	266.707	362.934	454.378	541.933	752.034	469.53	0.0377649	0.0901258	0.122643	0.153544	0.18313	0.254128	0.158664	0.404111	0.164376	12
DDB_G0279249	DDB_G0279249	42.2494	61.0972	90.7544	0	5.34538	4.95939	6.66364	8.91724	12.8284	10.9205	0	0.107695	0.0999181	0.134254	0.179658	0.258457	0.220018	1.86388	1.89006	12
DDB_G0279421	DDB_G0279421	42.2494	47.2244	96.5599	4.20237	10.3572	16.4743	18.2138	24.0029	45.696	46.1971	0.0254468	0.0627165	0.0997572	0.11029	0.145346	0.276705	0.279739	1.34942	1.17205	12
DDB_G0281055	DDB_G0281055	11.7414	8.82466	14.3385	10.6047	20.6569	25.1056	35.2462	38.8977	60.3527	60.2703	0.0422273	0.0822544	0.0999689	0.140348	0.154888	0.240321	0.239992	0.144245	0.108431	12
DDB_G0281523	DDB_G0281523	14.4097	34.3883	88.3063	13.9464	75.935	52.4458	75.3656	105.653	241.019	138.288	0.0198482	0.108069	0.0746397	0.107259	0.150363	0.343013	0.196809	0.85712	0.171561	12
DDB_G0281969	mybE	5.55232	11.4298	16.0755	97.827	124.855	144.555	169.391	113.916	408.136	403.086	0.0669238	0.085414	0.0988905	0.115881	0.0779301	0.279207	0.275753	2.93522	0.4826	12
DDB_G0282145	ptpC	8.94189	18.7766	23.2178	23.1767	51.9747	120.883	143.235	127.468	247.823	230.996	0.0245112	0.0549674	0.127843	0.151483	0.134807	0.262092	0.244297	-0.255041	0.101153	12
DDB_G0282295	ubqA	42.5786	51.0412	90.7444	93.8019	1665.79	1286.73	1853.12	3023.71	4060.45	4546.19	0.00567472	0.100775	0.0778429	0.112108	0.182925	0.245645	0.27503	0.0435766	0.025601	12
DDB_G0282817	patB	17.2693	18.7766	64.11	113.841	74.1464	307.067	657.548	334.852	742.883	674.134	0.039195	0.0255284	0.105722	0.226392	0.115289	0.255772	0.232102	0.220465	0.125652	12
DDB_G0282917	DDB_G0282917	16.041	22.3286	17.5542	18.2558	5.99635	10.6619	14.7908	13.3374	24.6396	16.7363	0.174834	0.0574263	0.102108	0.141649	0.127731	0.23597	0.160282	-1.70743	0.443223	12
DDB_G0284047	abcF2	7.64426	13.5791	35.7218	93.9373	48.792	86.9812	83.591	300.524	333.167	287.725	0.07608	0.0395167	0.0704463	0.0677005	0.243395	0.269833	0.233029	0.241105	0.100974	12
DDB_G0284955	DDB_G0284955	7.5283	19.4545	25.2678	6.14875	10.3149	44.2452	50.2649	41.8549	101.737	74.0154	0.018713	0.0313923	0.134655	0.152975	0.127381	0.309626	0.225257	0.830849	0.516675	12
DDB_G0287985	DDB_G0287985	25.2431	25.2463	77.1678	29.3219	42.1522	164.794	97.5642	66.317	231.694	165.289	0.0367843	0.0528799	0.206733	0.122394	0.0831945	0.290659	0.207355	0.92342	0.251616	12
DDB_G0288771	darA	16.0206	26.1971	38.5511	8.22237	18.5833	11.7765	17.4389	32.1894	43.2954	26.4825	0.0520442	0.117624	0.0745401	0.110381	0.203746	0.274041	0.167623	1.21284	0.414142	12
DDB_G0289353	cox11	31.8867	43.9048	50.4684	2.31804	2.14063	3.79141	2.81951	5.10177	10.9569	8.23885	0.0655422	0.0605259	0.107201	0.0797213	0.144252	0.309806	0.232952	1.5139	0.231713	12
DDB_G0290069	pitA	12.1102	43.2483	56.808	25.2318	49.0667	36.5267	63.5577	81.6903	186.746	168.795	0.0412545	0.0802249	0.0597218	0.103918	0.133565	0.305332	0.275983	0.853463	0.73015	12
DDB_G0290505	DDB_G0290505	76.2922	100.943	125.038	0	2.26185	8.18967	9.1825	16.9207	23.2568	13.0265	0	0.0310532	0.112437	0.126067	0.232306	0.319294	0.178842	3.40458	2.59634	12
DDB_G0291938	DDB_G0291938	9.27703	13.5791	56.808	3.15418	92.4669	87.2963	148.89	205.244	386.737	226.298	0.00274256	0.0804	0.0759042	0.12946	0.178459	0.336268	0.196766	2.14616	1.03784	12
DDB_G0291972	culA	16.0206	38.109	64.8547	9.70478	71.9243	94.7784	112.687	201.794	258.794	230.767	0.0098983	0.0733585	0.0966683	0.114934	0.205817	0.263954	0.235369	-0.388308	0.802188	12
DDB_G0292118	alg11	7.30637	7.47352	24.9287	20.859	67.9892	48.986	47.2435	99.8134	119.877	69.3387	0.0439964	0.143405	0.103323	0.0996473	0.210529	0.252849	0.146251	0.252019	0.0447646	12
DDB_G0293478	DDB_G0293478	21.2052	10.6109	47.7246	25.8478	33.6954	40.4647	49.0791	67.012	92.221	79.3862	0.0666685	0.0869096	0.104369	0.126588	0.172842	0.237863	0.204759	1.84389	1.21302	12
DDB_G0269978	DDB_G0269978	12.8608	30.7894	49.7784	0	4.64052	179.537	252.828	275.319	138.131	114.947	0	0.00480682	0.185971	0.261889	0.285185	0.143081	0.119067	2.44546	0.468027	13
DDB_G0274675	DDB_G0274675	7.33095	9.81454	18.5227	0	10.2455	106.367	102.483	112.893	61.7626	46.9702	0	0.0232472	0.241347	0.232535	0.256155	0.14014	0.106576	3.15368	0.339279	13
DDB_G0277439	cycD	7.64426	12.7028	12.4224	1.0278	14.877	105.015	98.0555	77.8241	44.2472	38.8607	0.00270541	0.0391595	0.276422	0.258104	0.20485	0.116468	0.10229	2.95027	2.272	13
DDB_G0277439	cycD	13.0712	33.1749	48.9079	1.0278	14.877	105.015	98.0555	77.8241	44.2472	38.8607	0.00270541	0.0391595	0.276422	0.258104	0.20485	0.116468	0.10229	2.95027	2.272	13
DDB_G0281173	DDB_G0281173	7.96205	8.29762	26.5281	1.22108	40.6036	3615.85	3212.28	1945.78	1380.51	1090.43	0.000108188	0.00359749	0.320365	0.284608	0.172396	0.122313	0.0966125	-0.842441	0.199596	13
DDB_G0282487	DDB_G0282487	5.96014	18.7766	19.3269	0	1.48009	25.0198	19.4082	26.9941	24.4548	12.1926	0	0.0135107	0.228388	0.177164	0.24641	0.22323	0.111298	-0.0244406	0.0031039	13
DDB_G0283579	crlD	6.41945	8.29762	32.8464	0.702402	8.33206	16.1865	26.1434	34.7836	14.9942	16.077	0.00599221	0.071081	0.138088	0.22303	0.29674	0.127916	0.137153	2.0682	0.659939	13
DDB_G0284775	fut2	10.3081	8.66769	13.7531	0	0.710319	18.7186	27.118	35.8011	17.6195	10.3002	0	0.00644177	0.169756	0.245929	0.324674	0.159788	0.0934108	2.50829	2.06306	13
DDB_G0285469	DDB_G0285469	25.888	33.78	35.7218	0	0	17.8182	62.916	22.2095	34.3182	16.9634	0	0	0.115534	0.407948	0.144007	0.22252	0.109991	-0.0265272	0.00597687	13
DDB_G0286233	anapc6	16.4331	23.4525	19.5346	1.13288	1.23446	20.4098	26.8439	30.4142	24.4831	16.7258	0.00934378	0.0101816	0.168336	0.221404	0.250851	0.201933	0.137951	0.570748	1.43592	13
DDB_G0287317	DDB_G0287317	98.4173	131.568	115.459	0.700127	25.0173	188.963	253.344	248.992	201.702	206.448	0.000622243	0.0222343	0.167942	0.225161	0.221294	0.179264	0.183482	4.88384	2.5353	13
DDB_G0287963	DDB_G0287963	12.1102	24.5382	41.0785	0	0.388167	5.06359	6.27783	4.3328	4.62101	0.883935	0	0.0179979	0.234781	0.291081	0.200896	0.21426	0.0409849	1.40688	0.192033	13
DDB_G0288749	abkA	12.1102	34.3883	35.7218	0.903293	1.96399	3.57159	4.49933	3.81029	2.13551	1.09272	0.0502479	0.109252	0.198679	0.250286	0.211957	0.118793	0.0607851	-1.19777	0.202732	13
DDB_G0289321	DDB_G0289321	13.242	29.0392	78.685	9.91421	13.709	34.5021	55.2275	38.1272	39.5088	32.2713	0.0444065	0.0614036	0.154537	0.247368	0.170775	0.176963	0.144546	2.43265	1.07366	13
DDB_G0290405	tpsC	5.27292	12.7028	21.6132	4.77359	65.63	154.283	210.422	220.264	134.496	133.37	0.00517048	0.0710866	0.167111	0.227917	0.238577	0.145679	0.144459	0.637458	0.186079	13
DDB_G0291508	DDB_G0291508	11.3766	15.3977	34.586	0	0.37264	2.91663	7.1257	0.831897	0.495051	3.40198	0	0.0246066	0.192594	0.470533	0.0549328	0.0326898	0.224644	1.84805	0.47732	13
DDB_G0291818	DDB_G0291818	21.0279	19.0315	29.8464	0.121419	3.23663	193.722	207.719	344.88	75.646	49.7617	0.000138751	0.00369864	0.221375	0.23737	0.394109	0.0864439	0.0568648	4.42183	1.26033	13
DDB_G0292782	mybN	51.6767	88.5556	74.7701	0.270746	2.79792	92.3536	176.165	200.772	101.116	103.259	0.000400078	0.00413445	0.13647	0.260316	0.296678	0.149418	0.152584	0.21326	0.186068	13
DDB_G0292958	mcm5	11.0633	13.1451	17.3684	2.12353	1.29369	22.7646	31.3503	29.8367	7.06664	5.12304	0.0213295	0.0129943	0.228656	0.314893	0.29969	0.0709798	0.0514576	-1.46293	1.40329	13
DDB_G0293182	expl8	16.8493	30.2023	24.3082	0.806038	61.2275	513.993	592.918	603.138	574.53	435.528	0.000289719	0.0220073	0.184747	0.213116	0.216789	0.206506	0.156544	1.12301	0.209479	13
DDB_G0293230	cdc26	29.8315	41.9445	63.3675	7.02573	7.83177	25.8623	72.1323	74.8961	27.111	29.944	0.0286995	0.0319921	0.105645	0.294654	0.305944	0.110746	0.122319	3.65819	0.979295	13
DDB_G0293826	DDB_G0293826	8.44528	15.3977	18.0235	0.833154	30.0177	84.3987	88.3104	115.126	69.4965	63.2028	0.00184577	0.0665012	0.186977	0.195643	0.25505	0.153963	0.14002	0.31391	0.128169	13
DDB_G0294388	DDB_G0294388	25.428	61.0972	37.6009	0	0.0556549	0.193603	0.108868	0.149427	0	0.0848734	0	0.093944	0.326796	0.183767	0.252229	0	0.143264	NA	NA	13	37.7237	1.49595
DDB_G0267252	DDB_G0267252	8.85227	24.9415	12.2786	1.25239	0.477744	2.21718	0.700898	1.29693	0	1.08792	0.178072	0.0679283	0.31525	0.0996575	0.184405	0	0.154686	NA	NA	14
DDB_G0267252	DDB_G0267252	9.41679	10.5386	17.1089	1.25239	0.477744	2.21718	0.700898	1.29693	0	1.08792	0.178072	0.0679283	0.31525	0.0996575	0.184405	0	0.154686	NA	NA	14
DDB_G0267686	DDB_G0267686	28.3281	49.2461	63.3675	16.7889	37.2739	63.3183	82.0995	44.7279	71.0093	51.2172	0.0458169	0.10172	0.172796	0.224049	0.122062	0.193784	0.139771	2.22822	1.18541	14
DDB_G0270166	DDB_G0270166	115.543	138.522	147.518	38.8012	21.2314	35.6258	45.9886	28.3976	73.6583	33.9747	0.139735	0.0764605	0.128299	0.165619	0.102268	0.265266	0.122353	2.05225	0.852257	14
DDB_G0270226	DDB_G0270226	20.3075	61.0972	85.8743	3.24386	5.21777	3.94139	4.44024	3.37255	1.00348	0.867817	0.146867	0.236236	0.178447	0.201033	0.152693	0.0454329	0.0392907	NA	NA	14
DDB_G0272054	DDB_G0272054	14.4097	18.2793	27.6567	41.3661	79.1377	139.178	138.99	130.302	136.763	128.626	0.0520746	0.0996241	0.175207	0.17497	0.164034	0.172167	0.161923	-0.11528	0.0236705	14
DDB_G0274859	prdx4	8.28444	13.1387	31.0996	2631.99	944.015	1556.33	1854.86	2136.29	2217.93	1474.64	0.205366	0.0736587	0.121436	0.144729	0.166689	0.173059	0.115062	3.49123	1.48448	14
DDB_G0275845	smg1	5.27292	16.3383	27.0927	3.62694	9.53911	16.5003	12.7302	12.248	7.06846	6.50696	0.0531654	0.139829	0.241869	0.186606	0.179536	0.103613	0.0953821	1.51642	0.44409	14
DDB_G0277925	pif1	11.5558	21.4076	11.437	8.85176	13.588	13.4175	11.9492	10.6021	5.27231	4.61556	0.129608	0.198956	0.196461	0.17496	0.155236	0.0771975	0.0675814	2.61216	0.627274	14
DDB_G0277925	pif1	5.19501	20.2207	7.85484	8.85176	13.588	13.4175	11.9492	10.6021	5.27231	4.61556	0.129608	0.198956	0.196461	0.17496	0.155236	0.0771975	0.0675814	2.61216	0.627274	14
DDB_G0277925	pif1	9.44301	37.8033	10.5782	8.85176	13.588	13.4175	11.9492	10.6021	5.27231	4.61556	0.129608	0.198956	0.196461	0.17496	0.155236	0.0771975	0.0675814	2.61216	0.627274	14
DDB_G0278795	senp8	29.8315	60.1062	94.8894	0.790093	3.91238	4.53306	5.76875	6.31282	4.17767	2.02496	0.0287101	0.142166	0.16472	0.209622	0.229393	0.151806	0.0735822	-0.0953609	0.0178266	14
DDB_G0280047	yelA	10.3081	33.1749	49.0905	16.17	246.107	218.708	296.984	390.003	314.643	262.911	0.00926367	0.140993	0.125296	0.17014	0.22343	0.180257	0.15062	1.05968	1.23	14
DDB_G0280047	yelA	22.1125	28.4631	61.8908	16.17	246.107	218.708	296.984	390.003	314.643	262.911	0.00926367	0.140993	0.125296	0.17014	0.22343	0.180257	0.15062	1.05968	1.23	14
DDB_G0280091	DDB_G0280091	30.8531	58.7965	69.3798	23.2143	114.123	195.033	192.686	148.197	159.208	168.838	0.0231842	0.113974	0.19478	0.192436	0.148005	0.159002	0.168619	-0.86776	0.188992	14
DDB_G0280383	DDB_G0280383	10.3081	10.2097	21.6132	3.30076	39.2253	27.5113	26.8886	20.5364	31.1338	17.4433	0.0198794	0.236241	0.165691	0.161941	0.123684	0.187508	0.105055	0.28058	0.0664629	14
DDB_G0282603	DDB_G0282603	26.3507	32.7676	24.0955	1.39555	0.752448	1.61539	0.415566	0.677889	1.99882	0.861988	0.180826	0.097497	0.209312	0.0538461	0.0878361	0.258993	0.11169	-1.42251	0.442962	14
DDB_G0285901	DDB_G0285901	5.27292	10.6109	13.1312	8.73452	19.8521	15.7508	14.1623	10.0626	10.4193	10.9467	0.0971275	0.220755	0.175148	0.157484	0.111896	0.115863	0.121727	0.648248	0.175727	14
DDB_G0286129	DDB_G0286129	13.6273	60.6708	65.6025	2.12644	154.21	124.218	137.527	233.49	156.14	129.85	0.00226806	0.16448	0.132491	0.146686	0.249039	0.166539	0.138497	0.0744389	0.0299498	14
DDB_G0286861	DDB_G0286861	5.21065	11.0052	7.89321	0	4.46242	5.47623	3.33207	1.68628	5.9818	0	0	0.213117	0.261535	0.159134	0.0805336	0.28568	0	-6.24513	4.60033	14
DDB_G0288013	DDB_G0288013	7.33095	14.4779	16.0755	0.123698	32.167	32.379	29.1108	16.4492	22.5164	41.8893	0.000708322	0.184195	0.185409	0.166695	0.0941918	0.128934	0.239867	0.579339	0.115285	14
DDB_G0288109	DDB_G0288109	55.994	70.4707	117.128	53.8197	178.459	196.042	208.944	154.065	188.08	185.675	0.0461938	0.153172	0.168264	0.179338	0.132235	0.161431	0.159366	0.706794	0.174259	14
DDB_G0288973	DDB_G0288973	9.27703	18.7766	27.0927	0.377384	0.313022	0.235402	0.264746	0.564805	0.358045	0	0.178567	0.148113	0.111385	0.12527	0.267249	0.169416	0	0.481152	0.162172	14
DDB_G0289173	arfA	15.612	15.8655	54.6688	701.042	1649.53	2242.15	1818.69	1597.79	1228.22	930.131	0.0689489	0.162235	0.22052	0.178872	0.157146	0.120798	0.0914803	0.134824	0.0441507	14
DDB_G0293334	DDB_G0293334	6.89162	3.93616	12.7347	0.427013	0.507102	1.03634	1.17885	0.866742	0.867507	0.249844	0.0831832	0.0987849	0.201882	0.229643	0.168844	0.168993	0.0486702	-0.637914	0.439613	14
DDB_G0293976	DDB_G0293976	7.64426	13.5791	24.3082	3.09033	2.00316	4.86981	5.6057	5.66163	3.48313	1.80601	0.116529	0.0755345	0.183629	0.211378	0.213487	0.131341	0.0681005	0.513292	0.186588	14
DDB_G0269136	efaAII	20.8655	32.5149	87.2266	4790.22	1031.25	436.182	293.552	333.956	1226.15	1551.4	0.495743	0.106724	0.0451407	0.0303799	0.0345614	0.126895	0.160555	0.583215	0.0720202	15
DDB_G0271668	rpl36	22.1125	29.6188	31.678	4797.76	1601.81	391.134	430.225	299.135	298.814	312.48	0.590031	0.196992	0.0481019	0.0529093	0.0367878	0.0367483	0.038429	-0.589284	0.115366	15
DDB_G0274765	DDB_G0274765	13.2872	15.0577	13.7552	1.74441	0	0	0	0.903221	0	1.51532	0.419032	0	0	0	0.216967	0	0.364001	NA	NA	15
DDB_G0274765	DDB_G0274765	9.34157	12.0689	11.9137	1.74441	0	0	0	0.903221	0	1.51532	0.419032	0	0	0	0.216967	0	0.364001	NA	NA	15
DDB_G0274765	DDB_G0274765	10.2141	19.131	11.0928	1.74441	0	0	0	0.903221	0	1.51532	0.419032	0	0	0	0.216967	0	0.364001	NA	NA	15
DDB_G0283707	DDB_G0283707	9.96026	20.2967	11.5615	471.193	123.601	40.1695	40.5071	21.8405	51.6764	57.4664	0.584278	0.153265	0.04981	0.0502287	0.0270821	0.0640785	0.071258	-2.18874	1.45109	15
DDB_G0289765	DDB_G0289765	9.96026	12.2726	13.3043	7.72536	1.31163	0.873433	0.553162	1.60667	1.99371	1.2896	0.503164	0.0854283	0.056888	0.0360282	0.104645	0.129853	0.0839934	-4.18404	0.707224	15
DDB_G0305569	DDB_G0305569	25.1063	61.0972	37.2438	4.74045	0.640323	1.39757	0.680901	0.74664	0.981978	2.64338	0.400672	0.0541214	0.118125	0.0575511	0.0631075	0.0829987	0.223424	NA	NA	15
DDB_G0267216	DDB_G0267216	6.87981	35.1192	11.9635	0.307618	0.367737	0	0	0	0	0	0.45549	0.54451	0	0	0	0	0	NA	NA	16
DDB_G0269134	efaAI	27.7737	49.8188	68.0001	19242.7	18902.2	870.814	1079.77	682.831	2477.63	4678.09	0.401441	0.394338	0.0181669	0.0225263	0.0142452	0.0516884	0.0975943	0.135874	0.0106405	16
DDB_G0272106	arpB	38.8768	37.4808	93.2275	887.201	836.807	549.585	411.421	138.463	124.313	105.44	0.290578	0.274073	0.180001	0.134749	0.0453498	0.0407153	0.034534	-2.44445	0.56989	16
DDB_G0279907	DDB_G0279907	15.9358	22.8486	11.7942	37.0006	108.302	18.3523	19.1005	12.669	21.9281	67.5062	0.129891	0.380196	0.0644258	0.0670523	0.0444747	0.0769789	0.236981	-0.399742	0.0831521	16
DDB_G0284619	DDB_G0284619	6.12567	26.7577	39.7919	168.667	373.165	130.688	191.788	37.2235	134.487	143.152	0.143038	0.316464	0.11083	0.162646	0.0315675	0.114053	0.1214	-1.63815	0.356132	16
DDB_G0289563	mlcC	12.4833	11.8977	13.2508	15.5187	30.8929	17.0759	10.9514	4.7962	6.57068	4.8265	0.171227	0.34086	0.188409	0.120833	0.0529194	0.0724983	0.0532537	-2.10586	0.233952	16	29.3321	0.0139848

## Sheet: 4.Clust.Ana.exp2&3
Common to Exp2&3																														Expression profiles of genes in each cluster
		read peak q- value (-log10)			normalized developmental expression*2)							standardized expression *3)							prespore enrichment *2)		cluster *4)		clusters grouped by the developmental time at which transcript levels started to increase
Gene.ID *1)	Gene.Name	exp1	exp2	exp3	0h	4h	8h	12h	16h	20h	24h	0h	4h	8h	12h	16h	20h	24h	log2 Fold Change	FDR				cluster no.	number of genes	%	number of genes	%
DDB_G0269428	DDB_G0269428	3.17583	7.78943	15.3945	0.0909687	0	0.567437	0	0.121386	4.39227	46.1316	0.00177314	0	0.0110604	0	0.00236602	0.0856131	0.899187	3.42749	0.954623	1		after 20 h	1	5	1.4245	52	14.8148
DDB_G0271178	DDB_G0271178	5.55232	7.9334	15.6007	1.04292	0	0.923166	0	11.1552	396.87	1016.44	0.000731138	0	0.000647185	0	0.00782034	0.278226	0.712576	-5.65612	1.15629	1			2	26	7.40741
DDB_G0277709	DDB_G0277709	14.1782	17.2635	22.5142	0.478857	0.182667	0	0.268902	0.815585	1.6924	181.342	0.00259149	0.000988562	0	0.00145525	0.00441381	0.00915899	0.981392	-2.29037	0.689841	1			3	18	5.12821
DDB_G0281769	DDB_G0281769	NA	17.4489	31.0683	0.800711	0.305443	10.3672	16.1702	7.26074	156.136	1019.87	0.00066125	0.000252243	0.0085615	0.0133538	0.00599612	0.128941	0.842234	0.233082	0.0464109	1			4	3	0.854701
DDB_G0285645	DDB_G0285645	NA	9.04377	24.3082	0.153114	0.0584076	2.54214	2.14428	3.27546	20.498	200.282	0.000668757	0.000255107	0.0111033	0.0093656	0.0143062	0.0895291	0.874772	0.60464	1.23153	1		at 16 h	5	16	4.5584	61	17.3789
DDB_G0267344	DDB_G0267344	NA	31.9389	5.4552	0.0924983	0	0.144245	0	0	0.511286	0.378843	0.0820841	0	0.128004	0	0	0.453722	0.33619	NA	NA	2			6	22	6.26781
DDB_G0267344	DDB_G0267344	6.41838	28.1886	13.5296	0.0924983	0	0.144245	0	0	0.511286	0.378843	0.0820841	0	0.128004	0	0	0.453722	0.33619	NA	NA	2			7	23	6.55271
DDB_G0267940	DDB_G0267940	NA	6.19861	7.97009	0.91406	0.891791	1.95099	5.47957	5.45727	24.059	23.9901	0.0145683	0.0142134	0.031095	0.0873338	0.0869784	0.383455	0.382357	2.40775	0.524165	2		at 12 h	8	28	7.97721	28	7.97721
DDB_G0268028	DDB_G0268028	80.2733	93.1971	112.861	0.184483	0.693526	29.4943	74.9689	497.679	3098.64	3326.11	2.63e-05	9.87e-05	0.00419683	0.0106675	0.0708161	0.440913	0.473281	4.38831	2.01012	2		at 8 h	9	44	12.5356	114	32.4786
DDB_G0268734	DDB_G0268734	NA	5.5367	2.71309	0	0	0	1.45142	0.671421	2.62006	2.83135	0	0	0	0.191625	0.0886453	0.345917	0.373813	NA	NA	2			10	18	5.12821
DDB_G0268734	DDB_G0268734	14.8246	10.0988	10.8365	0	0	0	1.45142	0.671421	2.62006	2.83135	0	0	0	0.191625	0.0886453	0.345917	0.373813	NA	NA	2			11	16	4.5584
DDB_G0268750	DDB_G0268750	44.5502	41.2969	58.9703	0	0	3.2407	0	0	53.7323	65.2365	0	0	0.0265175	0	0	0.439674	0.533809	0.360381	0.0707939	2			12	36	10.2564
DDB_G0273213	aslA-1	NA	11.0175	23.7608	0	0.129239	2.5864	1.80304	26.945	150.991	213.124	0	0.00032671	0.00653827	0.00455799	0.0681154	0.381697	0.538765	-4.12247	1.02993	2		other stages	13	25	7.12251	96	27.3504
DDB_G0274267	DDB_G0274267	NA	5.86967	17.0396	2.21418	0.830734	1.84627	6.19648	12.7752	33.4129	33.705	0.0243367	0.00913086	0.020293	0.0681075	0.140417	0.367252	0.370463	0.804609	0.579916	2			14	30	8.54701
DDB_G0275137	DDB_G0275137	NA	5.86967	24.3082	0	0	0	0.457133	12.2345	281.027	230.705	0	0	0	0.000871687	0.0233294	0.535878	0.439921	2.57686	0.598681	2			15	20	5.69801
DDB_G0276757	sigH	NA	13.5791	29.3643	0.528338	10.6788	87.9589	196.75	1055.79	1601	2613.3	9.49e-05	0.00191858	0.0158029	0.0353486	0.189685	0.287639	0.469511	6.12057	1.78094	2			16	5	1.4245
DDB_G0277581	DDB_G0277581	22.1125	38.7405	67.8615	0	0.224434	1.18322	0.166527	8.95756	404.008	715.685	0	0.000198575	0.00104689	0.00014734	0.00792547	0.357458	0.633224	-3.34084	1.73612	2			17	8	2.2792
DDB_G0277737	DDB_G0277737	7.40336	9.64434	51.134	11.5116	2.92141	2.09307	3.12504	6.18652	49.5011	51.3844	0.0908404	0.0230535	0.0165168	0.0246604	0.0488191	0.390624	0.405486	1.32857	0.239709	2			18	8	2.2792
DDB_G0278127	DDB_G0278127	28.8256	33.7118	70.6103	13.8063	5.30297	68.1326	185.41	936.635	2781.78	2528.94	0.00211753	0.000813339	0.0104498	0.0284371	0.143656	0.426653	0.387874	1.77889	0.409779	2			all	351	100	351	100
DDB_G0280215	DDB_G0280215	107.88	105.155	133.984	0	1.89793	6.65804	5.51614	235.886	3273.91	3088.46	0	0.000287028	0.00100691	0.000834221	0.0356737	0.495123	0.467075	4.76133	0.814462	2		not expressed		16
DDB_G0280425	DDB_G0280425	33.9882	65.9516	115.383	0.7187	20.4284	26.3244	56.3199	162.14	710.635	638.125	0.000445101	0.0126516	0.0163031	0.0348797	0.100415	0.440106	0.395199	2.71512	1.378	2
DDB_G0280919	DDB_G0280919	NA	23.9933	36.8377	4.72955	8.5847	183.935	555.363	642.077	2051	3278.87	0.000703325	0.00127662	0.0273528	0.0825873	0.0954825	0.305001	0.487596	3.87884	1.52896	2		Coding of conditional colour formatting
DDB_G0281999	DDB_G0281999	15.2072	18.7766	7.60217	0	0	1.06887	0.251549	35.9444	149.404	129.063	0	0	0.00338537	0.000796717	0.113845	0.473199	0.408774	-2.90133	0.705196	2		peak q value (-log10)		standardized		prespore enrichment
DDB_G0283867	cprC	NA	14.9351	43.0369	7.91963	19.9245	81.5553	47.8817	106.173	1036.43	1161.37	0.00321772	0.00809527	0.0331356	0.0194542	0.0431375	0.4211	0.47186	0.539052	0.06563	2				expression		log2 fold-change
DDB_G0286023	DDB_G0286023	33.9484	21.1398	88.7122	0	0	10.4954	0.62125	243.97	4114.82	4532.69	0	0	0.00117892	6.98e-05	0.0274044	0.462204	0.509142	5.44439	0.96511	2		171.164		1		6.79
DDB_G0286055	DDB_G0286055	68.8961	110.598	127.205	0.597952	0.256719	2.50729	5.33524	132.566	1259.11	1315.81	0.000220144	9.45e-05	0.000923094	0.00196424	0.0488059	0.463558	0.484435	5.3318	1.23016	2		41.2423		0.75		3
DDB_G0287095	pks25	NA	7.82204	12.9175	0	0.777099	2.09899	2.26548	14.0846	76.1487	60.83	0	0.00497487	0.0134374	0.0145032	0.0901677	0.487492	0.389424	0.696275	0.311317	2		19.8627		0.5		0
DDB_G0289885	sigF	NA	9.34075	17.5291	0.344894	6.32971	62.4165	46.507	23.1125	286.748	362.256	0.000437841	0.00803553	0.0792375	0.0590404	0.0293413	0.364025	0.459882	2.48614	0.639366	2		10.7879		0.25		-3
DDB_G0291089	DDB_G0291089	NA	7.37299	8.48251	0.588474	0.448964	1.04181	0.658675	3.92096	58.2001	79.093	0.00408799	0.00311885	0.00723717	0.00457566	0.027238	0.404302	0.54944	NA	NA	2		2.48168		0		-6.65
DDB_G0291392	DDB_G0291392	38.905	38.2632	72.3686	0.303538	0.196192	23.7123	0.933727	191.146	9553.45	10904.3	1.47e-05	9.49e-06	0.00114696	4.52e-05	0.00924572	0.462099	0.527439	6.3576	1.23315	2
DDB_G0291968	DDB_G0291968	8.94189	15.8655	26.5281	1.53599	0.841803	0.596076	2.17637	2.08565	6.95515	11.1542	0.0606028	0.0332135	0.0235183	0.085869	0.0822895	0.274417	0.44009	-2.49376	0.466304	2		*1) note that some genes have more than 1 peak
DDB_G0292940	DDB_G0292940	NA	26.7577	40.4323	0.675254	0.507249	0.672034	0.377903	4.02531	12.2481	14.4161	0.0205107	0.0154076	0.0204129	0.0114787	0.122268	0.372035	0.437887	0.725619	0.0627208	2		*2) Parikh et al. (2010), Genome Biol 11, R35
DDB_G0294635	DDB_G0294635	NA	10.4727	22.46	3.83478	15.9615	30.722	35.5992	25.2417	254.022	458.324	0.00465553	0.0193777	0.0372974	0.0432185	0.0306442	0.308389	0.556418	-1.47648	0.490609	2		*3) developmental expression normalised to sum expression in each gene
DDB_G0269558	gnt11	104.193	111.121	150.187	0	0.22085	0.657729	1.5303	33.5052	103.28	46.2946	0	0.00119064	0.00354592	0.0082501	0.180632	0.5568	0.249581	4.76423	3.24243	3		*4) k-means clustering based on standardized developmental expression profiles
DDB_G0270768	DDB_G0270768	7.64426	11.4298	39.7919	0	0	6.63391	0.479561	2.34684	140.603	86.6828	0	0	0.0280212	0.00202564	0.00991291	0.593898	0.366143	1.54206	0.152853	3
DDB_G0273437	DDB_G0273437	NA	8.29762	24.8588	0.560485	0.940707	0.36247	1.47074	24.5312	140.2	70.1134	0.00235321	0.00394958	0.00152184	0.00617493	0.102995	0.588633	0.294373	2.75538	0.668471	3
DDB_G0274573	DDB_G0274573	36.6776	40.6528	89.9367	0.19006	0	0.115464	0.0649288	0.494	55.6625	26.6082	0.00228616	0	0.00138887	0.000781002	0.00594213	0.669542	0.32006	4.21398	0.867355	3
DDB_G0275145	DDB_G0275145	19.1851	23.2667	55.1444	0.192144	0.892637	20.3135	43.6324	35.3063	386.527	246.29	0.000262079	0.00121753	0.027707	0.0595133	0.0481568	0.527211	0.335932	3.01978	2.20171	3
DDB_G0276545	DDB_G0276545	22.5656	15.3977	83.4621	0.232603	0.861608	20.7968	40.1357	119.608	446.781	196.056	0.000282123	0.00104504	0.0252244	0.0486805	0.145072	0.5419	0.237796	3.26035	1.12156	3
DDB_G0279727	DDB_G0279727	46.8394	87.6422	98.0375	1.03473	10.3386	8.77988	28.5681	117.247	1015.75	597.071	0.000581703	0.00581212	0.00493587	0.0160604	0.0659137	0.571036	0.335661	5.15727	0.767207	3
DDB_G0283675	DDB_G0283675	21.2052	31.9752	58.9703	0.600191	1.2239	24.908	60.3402	171.977	796.409	456.952	0.000396844	0.000809241	0.0164691	0.0398967	0.11371	0.526583	0.302135	6.15325	1.8597	3
DDB_G0283961	DDB_G0283961	53.5146	75.7743	99.4726	0.115026	0	2.03348	15.3582	342.697	1412.83	687.19	4.68e-05	0	0.000826543	0.00624263	0.139295	0.574268	0.279321	5.07947	0.759246	3
DDB_G0285139	gtaL	NA	10.2097	72.4468	0.711401	0.980747	3.19451	1.68798	1.21335	124.834	79.1932	0.00335859	0.0046302	0.0150816	0.00796909	0.00572835	0.589353	0.373879	2.5291	0.860719	3
DDB_G0286309	DDB_G0286309	9.34782	8.2813	28.1966	0	0	3.85541	10.0118	432.199	1708.43	797.519	0	0	0.00130603	0.00339152	0.146408	0.578733	0.270161	5.57713	0.649155	3
DDB_G0286905	pspE	145.424	168.566	157.749	0	0.712943	61.9731	743.678	3576.49	13216.2	8704.71	0	2.71e-05	0.00235606	0.0282727	0.135969	0.502445	0.330931	6.09616	1.34012	3
DDB_G0289919	ponJ	14.5758	23.6852	66.9213	0.207844	0.554996	1.86168	1.39741	129.429	1614.44	642.302	8.7e-05	0.000232197	0.00077888	0.000584643	0.0541498	0.675444	0.268724	3.87649	0.813663	3
DDB_G0290137	DDB_G0290137	25.888	46.5562	92.4019	0	0.145943	0.19038	1.28722	7.88978	25.3384	8.81755	0	0.003342	0.00435959	0.0294766	0.180671	0.580234	0.201917	0.726581	0.177668	3
DDB_G0290557	DDB_G0290557	11.33	19.8911	42.3135	0	0.188178	1.54918	2.70971	101.188	1384.35	658.748	0	8.76e-05	0.000720974	0.00126107	0.0470922	0.644262	0.306576	4.93036	0.521955	3
DDB_G0291001	DDB_G0291001	23.0142	36.8559	43.697	0	0.7657	6.06987	3.37389	6.88316	2073.89	1407.96	0	0.000218838	0.00173477	0.000964261	0.00196721	0.592718	0.402396	2.01297	0.827696	3
DDB_G0291177	tspE	18.0704	25.0871	61.7	0	0	0.419659	0.118394	6.19652	288.246	157.255	0	0	0.000927965	0.000261798	0.013702	0.63738	0.347728	-0.260416	0.0357335	3
DDB_G0292494	DDB_G0292494	NA	9.04377	29.3643	0	0.215731	0.730273	0.32026	6.99618	24.2337	16.7628	0	0.00437952	0.0148252	0.00650156	0.142028	0.491965	0.3403	-0.598389	0.143263	3
DDB_G0276953	hspG9	NA	6.53375	11.9893	24.4215	112.154	14.9487	15.0878	14.484	201.873	38.8352	0.0578976	0.265891	0.03544	0.0357696	0.0343382	0.478595	0.0920692	1.48856	0.814378	4
DDB_G0286081	DDB_G0286081	7.33095	12.2726	25.4139	0	0	0.631305	0.711812	2.12406	10.4078	1.10703	0	0	0.0421374	0.0475109	0.141774	0.694687	0.0738903	3.40718	1.36682	4
DDB_G0294170	DDB_G0294170	18.9014	6.35235	11.9799	0	0	0	0.506204	0	0.910809	0.39641	0	0	0	0.279143	0	0.502259	0.218598	NA	NA	4
DDB_G0267378	aqpA	74.5379	100.609	126.241	0.397097	0.526204	37.4908	478.737	919.055	1848.34	1182.69	8.89e-05	0.000117792	0.00839239	0.107166	0.205732	0.413754	0.264748	4.83491	1.09983	5
DDB_G0268748	DDB_G0268748	NA	7.9334	27.0927	0.11194	0.253581	3.32073	8.34293	29.7952	47.2085	30.8893	0.000933444	0.00211455	0.0276908	0.0695696	0.248454	0.39366	0.257578	1.90228	0.736823	5
DDB_G0269636	DDB_G0269636	25.9109	20.5256	61.9316	10.7186	15.8359	36.46	81.7914	99.5948	328.77	191.487	0.0140175	0.0207098	0.0476814	0.106965	0.130247	0.429957	0.250422	3.0025	0.979731	5
DDB_G0271034	DDB_G0271034	NA	7.22221	15.6007	0.518638	0.595689	0.591129	3.32099	4.48343	11.6559	6.09489	0.0190251	0.0218516	0.0216843	0.121823	0.164465	0.427573	0.223578	1.21824	0.221439	5
DDB_G0272674	DDB_G0272674	NA	11.596	35.6237	0.0817303	4.41305	3.19929	5.7282	78.3379	148.621	92.5292	0.000245503	0.013256	0.00961007	0.0172065	0.235313	0.446429	0.277941	-0.557954	0.0730452	5
DDB_G0274713	DDB_G0274713	25.1229	23.4525	57.5269	0.836951	0.501483	2.31669	5.10176	69.9322	157.241	87.6271	0.00258671	0.0015499	0.00716007	0.0157677	0.216135	0.485977	0.270824	3.66034	1.7343	5
DDB_G0276375	DDB_G0276375	7.33095	12.2726	31.0996	0.733612	1.67077	6.8995	6.47694	11.7207	32.1057	23.4457	0.00883308	0.020117	0.0830736	0.0779858	0.141123	0.38657	0.282298	2.92867	0.659964	5
DDB_G0282637	DDB_G0282637	37.7712	39.3747	102.452	0	0	1.34201	3.78351	31.5162	39.6345	25.615	0	0	0.013171	0.0371328	0.309312	0.388988	0.251396	4.7342	1.12984	5
DDB_G0284427	DDB_G0284427	29.8315	40.6528	43.0369	0	0.0837394	0.497866	2.09207	10.0112	24.2411	16.8248	0	0.00155792	0.00926248	0.0389216	0.186252	0.450991	0.313015	3.04272	0.724955	5
DDB_G0286061	DDB_G0286061	NA	12.2726	23.2178	0.294716	1.12706	33.92	117.161	521.125	773.169	508.71	0.000150711	0.00057635	0.0173459	0.0599132	0.266491	0.395381	0.260143	-1.26324	0.187282	5
DDB_G0286413	DDB_G0286413	6.71847	4.91993	30.5157	0.738786	2.21699	50.8926	80.4973	193.074	507.71	374.215	0.000610898	0.00183322	0.0420828	0.0665628	0.159652	0.419822	0.309436	-0.560242	0.251512	5
DDB_G0286499	pspG	45.568	58.5951	89.8288	0	0.299413	83.0142	473.68	1534.71	2456.66	1323	0	5.1e-05	0.0141388	0.0806763	0.261389	0.418414	0.225331	5.57018	1.61014	5
DDB_G0290421	DDB_G0290421	6.41945	6.87524	21.0869	0.0898327	0.372559	0.552938	0.78869	0.864984	3.01868	1.62482	0.0122848	0.0509482	0.0756154	0.107855	0.118288	0.412811	0.222197	0.205804	0.060829	5
DDB_G0290549	DDB_G0290549	NA	19.7854	51.8581	0.0824654	2.40465	2.75991	11.0787	32.2453	55.1179	33.5508	0.000600886	0.0175215	0.0201101	0.080725	0.234956	0.401618	0.244469	5.1469	1.16756	5
DDB_G0290627	DDB_G0290627	39.4336	34.3883	65.6025	0.102259	0.061122	0.443128	5.3457	24.4615	64.1778	34.0574	0.000794869	0.000475107	0.00344448	0.0415527	0.190141	0.49886	0.264731	3.76454	0.573189	5
DDB_G0293576	esf2	NA	13.5791	4.56203	0.374368	0.249007	0.291144	0.829586	2.50187	4.23096	0.934388	0.0397785	0.0264582	0.0309356	0.0881477	0.265836	0.449561	0.0992834	-2.01382	0.491021	5
DDB_G0269124	dcsA	152.322	168.985	156.425	0.319218	0.947181	602.525	848.53	1470.19	1976.52	1391.41	5.07e-05	0.000150575	0.0957843	0.134892	0.233717	0.314211	0.221194	-0.585614	0.159043	6
DDB_G0269124	dcsA	NA	7.22221	15.1311	0.319218	0.947181	602.525	848.53	1470.19	1976.52	1391.41	5.07e-05	0.000150575	0.0957843	0.134892	0.233717	0.314211	0.221194	-0.585614	0.159043	6
DDB_G0269280	DDB_G0269280	10.3081	12.2726	59.6959	1.65465	37.3281	232.143	227.108	363.936	597.468	451.78	0.000865664	0.019529	0.121451	0.118816	0.190401	0.312579	0.236359	1.40039	0.935038	6
DDB_G0269626	forE	NA	6.18528	3.41895	5.3309	7.47416	14.114	30.6276	49.8128	83.9908	80.8922	0.0195815	0.0274541	0.0518436	0.112501	0.182972	0.308515	0.297133	0.51168	0.099092	6
DDB_G0269644	DDB_G0269644	18.134	42.4839	48.4301	9.82201	6.33142	9.28344	21.9049	51.4256	67.5833	65.8815	0.0422939	0.0272633	0.0399748	0.0943231	0.221441	0.291016	0.283688	0.150318	0.083564	6
DDB_G0271350	DDB_G0271350	41.6816	53.3394	63.3675	1.67544	0.672997	5.56143	11.1123	26.6944	39.4583	42.7699	0.013095	0.00526006	0.0434675	0.0868527	0.20864	0.308401	0.334284	3.17675	0.687399	6
DDB_G0271778	cyp516B1	NA	9.04377	28.7955	2.90653	5.03871	40.7409	57.8146	144.029	131.508	167.557	0.00528851	0.00916805	0.0741291	0.105195	0.262064	0.239282	0.304874	-0.553029	0.205719	6
DDB_G0275195	DDB_G0275195	NA	6.58323	13.902	0.341789	0.221758	4.03168	30.9578	106.048	77.4549	121.497	0.00100363	0.00065117	0.0118386	0.0909043	0.3114	0.227438	0.356764	3.71647	0.654196	6
DDB_G0276939	pspB	111.672	143.092	150.187	5.88104	30.5663	984.38	1980.27	2682.43	3754.36	2865.71	0.000477993	0.00248434	0.0800075	0.160951	0.21802	0.305143	0.232916	4.70714	0.918056	6
DDB_G0277535	rgn	9.61642	6.19861	18.5227	28.4308	20.6434	45.2343	265.219	536.179	768.812	598.425	0.0125636	0.00912237	0.0199891	0.117201	0.236939	0.33974	0.264446	0.0828099	0.0185731	6
DDB_G0278897	DDB_G0278897	NA	6.87524	19.0264	28.3395	34.8363	17.4423	32.7735	121.029	132.082	142.109	0.0557192	0.0684927	0.0342938	0.064437	0.23796	0.259691	0.279406	1.17553	0.428768	6
DDB_G0280019	DDB_G0280019	NA	10.2097	27.6567	0.134555	16.5542	513.613	579.827	930.089	1488.74	1201.8	2.84e-05	0.00349927	0.108569	0.122565	0.196605	0.314693	0.254041	3.59095	0.884551	6
DDB_G0280537	wacA	70.2247	94.2839	129.501	2.34648	1.5479	136.682	615.161	1534.26	1932.1	1459.82	0.000412973	0.000272425	0.0240557	0.108267	0.270025	0.340043	0.256924	4.07093	1.05754	6
DDB_G0282021	DDB_G0282021	NA	5.54692	11.9893	47.0737	37.2074	118.992	319.313	869.382	855.533	897.855	0.0149661	0.0118293	0.037831	0.101519	0.276402	0.271999	0.285454	-0.214584	0.0542406	6
DDB_G0282093	DDB_G0282093	49.2681	68.1981	112.769	0.0368317	0.195427	0.389353	0.355829	3.46547	3.48987	3.06352	0.00334947	0.017772	0.0354076	0.032359	0.315149	0.317367	0.278596	-0.0708515	0.0137945	6
DDB_G0284047	abcF2	7.64426	13.5791	35.7218	93.9373	48.792	86.9812	83.591	300.524	333.167	287.725	0.07608	0.0395167	0.0704463	0.0677005	0.243395	0.269833	0.233029	0.241105	0.100974	6
DDB_G0284057	DDB_G0284057	8.45705	7.85457	25.5665	0	6.41027	10.3282	9.94021	56.7464	89.7423	90.2191	0	0.0243379	0.0392129	0.03774	0.215449	0.340725	0.342535	4.05586	0.557629	6
DDB_G0284235	DDB_G0284235	NA	26.7577	36.2742	0.0721573	0.301908	0.77576	1.70973	3.846	4.04581	3.54284	0.00504801	0.021121	0.054271	0.11961	0.26906	0.283038	0.247852	0.997968	0.338773	6
DDB_G0288201	DDB_G0288201	NA	17.7867	49.0905	26.5544	29.3386	65.194	122.542	255.63	339.548	212.03	0.0252698	0.0279193	0.0620401	0.116613	0.243264	0.323121	0.201772	2.51115	0.843748	6
DDB_G0289901	DDB_G0289901	41.5108	62.2413	88.3714	1.06137	1.65113	689.078	1438.14	1781.19	2292.58	1609	0.000135852	0.000211339	0.0881998	0.184077	0.227986	0.293443	0.205947	4.08685	2.15912	6
DDB_G0290505	DDB_G0290505	76.2922	100.943	125.038	0	2.26185	8.18967	9.1825	16.9207	23.2568	13.0265	0	0.0310532	0.112437	0.126067	0.232306	0.319294	0.178842	3.40458	2.59634	6
DDB_G0291117	noxC	5.33649	19.2947	45.9624	0.127486	0.482337	18.6708	25.2102	65.4548	113.3	103.915	0.000389673	0.00147431	0.0570692	0.0770576	0.200069	0.346313	0.317627	2.06672	1.92847	6
DDB_G0293616	DDB_G0293616	14.4097	31.3806	41.7278	0	0	8.10382	29.976	30.7398	56.5556	33.901	0	0	0.0508791	0.188202	0.192997	0.355079	0.212844	2.20061	0.532243	6
DDB_G0267862	DDB_G0267862	NA	14.9351	24.3082	0	0.066071	0.651386	1.06857	6.41211	5.67574	3.77094	0	0.0037445	0.0369166	0.0605598	0.363399	0.321666	0.213714	2.27327	0.410762	7
DDB_G0269128	DDB_G0269128	14.4097	18.2793	34.0131	0	1.84217	7.54829	12.5867	27.106	21.7118	16.7573	0	0.0210408	0.0862146	0.143763	0.309598	0.247987	0.191397	0.346934	0.437057	7
DDB_G0270258	DDB_G0270258	NA	11.0175	31.678	2.17883	2.02755	3.01245	3.22618	14.773	14.2419	9.57012	0.0444387	0.0413531	0.0614409	0.0658001	0.301304	0.290474	0.195189	0.215774	0.0506288	7
DDB_G0272508	DDB_G0272508	21.4908	42.7796	19.0003	0	0.723574	2.41416	6.10935	10.9844	8.85112	8.49856	0	0.0192536	0.0642386	0.162564	0.292285	0.23552	0.226139	-1.41698	0.268735	7
DDB_G0272746	DDB_G0272746	NA	23.4525	64.5115	2.35281	2.93516	6.53219	16.0381	43.4159	33.9846	23.3112	0.0182998	0.0228293	0.0508065	0.124742	0.337683	0.264327	0.181312	1.62126	0.626971	7
DDB_G0272963	DDB_G0272963	6.71847	6.53375	18.5227	0.177397	0.13326	0.706205	2.38845	6.17943	5.10214	4.24959	0.00936802	0.00703723	0.0372934	0.12613	0.326324	0.269434	0.224413	2.15658	1.84673	7
DDB_G0273181	DDB_G0273181	13.6273	60.1062	89.9367	0.763178	0	62.3842	74.4841	293.717	187.985	137.733	0.00100807	0	0.0824025	0.0983852	0.387967	0.248307	0.18193	0.486915	0.0586135	7
DDB_G0274265	DDB_G0274265	65.5968	107.704	118.872	0	7.18185	421.479	926.799	2160.92	1479.23	877.144	0	0.00122291	0.0717686	0.157813	0.367957	0.25188	0.149358	6.29156	1.70687	7
DDB_G0275295	galE	96.8243	133.987	134.884	13.8524	13.7408	87.9423	543.142	1112.81	906.346	577.746	0.00425497	0.00422069	0.0270128	0.166834	0.341816	0.278398	0.177463	4.15264	1.02778	7
DDB_G0278017	DDB_G0278017	11.3766	26.7577	34.586	1.35828	2.97294	28.1695	140.274	221.747	248.61	146.447	0.00172027	0.00376523	0.0356766	0.177657	0.280842	0.314864	0.185475	4.60373	1.1331	7
DDB_G0278211	DDB_G0278211	19.8627	29.0392	45.6965	0.32847	0.547043	1.52442	3.1134	8.42519	8.80815	6.57045	0.011204	0.0186595	0.0519976	0.106197	0.287381	0.300444	0.224117	1.54444	0.477942	7
DDB_G0280085	DDB_G0280085	137.559	171.164	156.425	0.367243	2.23067	875.102	1563.65	3119.92	3030.24	1478.63	3.65e-05	0.000221514	0.0869006	0.155276	0.309819	0.300913	0.146833	5.91177	3.06421	7
DDB_G0280293	coq1	9.67302	20.9714	40.694	12.3021	9.1391	6.98416	24.9516	85.391	65.3613	59.1164	0.0467326	0.034717	0.026531	0.0947844	0.324377	0.24829	0.224568	2.42834	1.92449	7
DDB_G0280771	DDB_G0280771	21.2052	23.5485	67.8392	0	0	0.99205	1.95345	8.24768	10.0473	3.04237	0	0	0.0408539	0.0804455	0.33965	0.413762	0.125289	2.55093	1.38542	7
DDB_G0285409	DDB_G0285409	NA	13.8614	31.4405	0.119329	0.821498	1.50839	3.71718	12.2854	10.9451	6.47607	0.00332643	0.0229003	0.0420482	0.103621	0.342469	0.305107	0.180528	3.41597	0.954726	7
DDB_G0285563	DDB_G0285563	50.9125	90.2537	92.8629	0	0.391617	29.5946	57.6548	104.548	83.0175	57.1794	0	0.0011782	0.0890368	0.173457	0.314538	0.249763	0.172027	4.79154	1.71564	7
DDB_G0285659	DDB_G0285659	8.13602	13.3785	38.8438	0	0	1.35488	2.24623	10.3696	10.0935	3.3849	0	0	0.0493598	0.0818326	0.377775	0.367717	0.123316	4.88506	2.03871	7
DDB_G0285807	DDB_G0285807	34.5211	41.9445	58.2478	0	0	14.4915	124.978	279.468	209.357	144.951	0	0	0.0187411	0.161628	0.361423	0.270751	0.187457	4.55166	1.00183	7
DDB_G0285839	DDB_G0285839	NA	15.5869	28.7955	0	0	0.191729	1.09324	5.02755	5.2945	2.68673	0	0	0.0134135	0.076484	0.351731	0.370406	0.187965	3.36278	0.966259	7
DDB_G0286605	DDB_G0286605	31.8867	35.6156	81.0646	0	0.0614918	7.22394	34.9652	157.464	174.703	95.6639	0	0.000130811	0.0153674	0.0743811	0.334972	0.371644	0.203505	3.60534	0.766712	7
DDB_G0287519	DDB_G0287519	29.8315	44.5633	89.9367	111.351	11.7337	102.039	112.158	304.062	320.248	171.726	0.0982525	0.0103534	0.0900354	0.0989642	0.268293	0.282576	0.151525	2.38143	0.568164	7
DDB_G0287529	DDB_G0287529	59.7836	58.7965	104.149	0	0	22.1237	246.402	776.985	856.513	397.468	0	0	0.00962115	0.107155	0.337894	0.372479	0.172851	5.45058	1.3052	7
DDB_G0291616	DDB_G0291616	19.3441	32.6929	41.3845	0	0.4684	3.66279	6.09645	19.6861	17.1817	9.56641	0	0.00826658	0.064643	0.107594	0.347432	0.303232	0.168833	0.447839	0.195039	7
DDB_G0269886	DDB_G0269886	23.8942	28.4631	46.3701	0	0.431225	54.8048	142.257	254.223	118.104	72.8867	0	0.00067095	0.0852718	0.221341	0.395551	0.18376	0.113406	4.26358	2.30731	8
DDB_G0274347	DDB_G0274347	23.4632	49.9229	69.3798	8.47954	50.7353	58.2725	104.043	202.161	78.6797	48.5419	0.0153918	0.0920932	0.105774	0.188855	0.366957	0.142817	0.0881118	3.79538	0.979265	8
DDB_G0274747	DDB_G0274747	17.6929	17.2988	41.7278	0	0	6.64653	31.159	64.1326	41.1227	26.0835	0	0	0.039295	0.184216	0.379159	0.243122	0.154209	6.11392	1.1235	8
DDB_G0275515	asnB	29.8744	44.538	68.0423	0	0.0591493	90.6705	162.592	434.899	180.36	86.3398	0	6.19e-05	0.0949508	0.170268	0.455429	0.188874	0.0904157	3.55318	0.745146	8
DDB_G0275783	DDB_G0275783	33.9882	26.1971	67.8615	0	0.159378	1.98431	18.3027	61.8175	32.0692	18.1763	0	0.00120276	0.0149749	0.138124	0.466514	0.242014	0.13717	4.49692	1.05652	8
DDB_G0278065	DDB_G0278065	14.8064	15.8655	37.388	0.595651	0	16.8665	41.752	96.8493	53.4371	56.2271	0.00224158	0	0.063473	0.157123	0.364468	0.201097	0.211597	-2.04189	0.280253	8
DDB_G0279483	pldB	22.1125	29.6188	42.3805	0.0256138	0.197615	10.8855	35.7466	105.453	51.0506	26.985	0.000111198	0.000857912	0.0472575	0.155188	0.457806	0.221628	0.117151	4.7344	1.37963	8
DDB_G0280199	gadA	7.64426	9.04377	21.0869	0.241013	0.0403873	256.046	736.938	1299.95	826.99	342.589	6.96e-05	1.17e-05	0.073942	0.212816	0.375405	0.238821	0.0989342	2.79334	1.11915	8
DDB_G0280847	2C	12.1102	27.8908	28.7955	8.47621	3.71998	157.757	1653.06	3238.41	843.848	849.694	0.00125481	0.000550704	0.0233542	0.244717	0.479412	0.124923	0.125788	-0.501202	0.115192	8
DDB_G0280929	DDB_G0280929	10.3081	7.57494	14.6664	0	0.873521	115.21	1006.44	2002.99	691.586	484.947	0	0.000203048	0.0267803	0.233944	0.46559	0.160758	0.112725	0.889807	0.0763617	8
DDB_G0280951	DDB_G0280951	18.5497	25.6399	31.0996	3.07329	23.3275	114.494	848.762	1582.27	329.584	317.18	0.000954827	0.00724752	0.0355717	0.263698	0.491587	0.102397	0.0985433	0.949881	0.0675031	8
DDB_G0280997	DDB_G0280997	NA	6.19861	9.50678	2.90241	2.32243	18.8611	93.4018	279.896	101.463	63.8665	0.00515788	0.00412719	0.0335181	0.165985	0.497405	0.18031	0.113497	2.6785	0.965633	8
DDB_G0281003	DDB_G0281003	4.46402	5.86967	7.24076	0	0.358308	36.2777	218.011	1045.28	288.574	375.368	0	0.00018245	0.0184725	0.111011	0.532256	0.146941	0.191137	-0.779123	0.0499179	8
DDB_G0281013	DDB_G0281013	12.1102	16.3383	11.5615	1.69004	1.6629	38.1892	299.539	715.439	181.926	186.913	0.0011857	0.00116666	0.0267927	0.21015	0.501936	0.127635	0.131134	0.350149	0.0229437	8
DDB_G0281295	DDB_G0281295	6.41945	2.93107	8.34516	1.05074	0	279.435	1701.82	3450.61	1288.97	1173.17	0.000133088	0	0.0353937	0.215555	0.43706	0.163263	0.148596	-1.29897	0.137817	8
DDB_G0281389	abcG6	13.2024	27.4414	72.3845	0.120637	1.94723	142.752	180.373	347.285	172.111	88.5288	0.000129284	0.0020868	0.152984	0.193302	0.372177	0.184447	0.0948743	4.66573	0.927036	8
DDB_G0281493	sodD	NA	17.684	4.4955	0	0.973093	64.5109	292.208	482.652	305.727	239.946	0	0.000702078	0.0465441	0.210826	0.34823	0.22058	0.173119	-0.450325	0.038777	8
DDB_G0282865	DDB_G0282865	97.7898	127.577	131.997	0	0.168108	1.60886	12.3526	52.6327	25.3322	19.4842	0	0.00150664	0.0144191	0.110707	0.47171	0.227034	0.174623	-3.15009	1.07213	8
DDB_G0285751	DDB_G0285751	NA	9.13548	3.72796	0	0.0969267	0.127419	0.0716514	0.490634	0.161363	0.055608	0	0.0965788	0.126962	0.0713942	0.488873	0.160784	0.0554084	NA	NA	8
DDB_G0285861	DDB_G0285861	57.8779	54.7118	84.2644	0	1.18202	23.3672	72.9139	148.535	77.806	44.0758	0	0.00321306	0.0635186	0.1982	0.40376	0.211498	0.11981	1.50458	0.38084	8
DDB_G0286493	DDB_G0286493	43.9716	68.1981	83.4621	0	0	3.83767	14.0437	42.6436	21.908	20.1736	0	0	0.0374018	0.136869	0.415603	0.213515	0.196611	5.436	1.4854	8
DDB_G0286841	DDB_G0286841	33.9882	38.7405	70.1422	0	0.125798	3.95209	11.1551	37.3235	13.0767	10.9064	0	0.00164356	0.0516345	0.145742	0.487637	0.170849	0.142494	-0.549641	0.12506	8
DDB_G0287163	DDB_G0287163	19.4218	20.2763	58.9703	0	0.629831	1.75101	6.18934	11.8565	5.29079	5.29141	0	0.0203113	0.0564682	0.199599	0.382357	0.170622	0.170642	2.91045	0.825993	8
DDB_G0287231	manF	7.64426	9.42607	14.2072	0.219374	0.111815	106.18	392.995	951.838	291.176	171.228	0.00011463	5.84e-05	0.0554826	0.205353	0.497368	0.15215	0.0894726	5.214	1.32654	8
DDB_G0289953	DDB_G0289953	NA	9.04377	17.5291	0.787603	5.56127	50.3418	75.7262	262.47	122.305	103.511	0.00126889	0.00895963	0.0811045	0.122001	0.422859	0.197043	0.166764	0.478434	0.123438	8
DDB_G0290079	pgtB	91.7232	118.051	133.984	0.418303	1.90613	78.5375	111.323	298.874	181.324	115.913	0.000530641	0.00241804	0.0996294	0.14122	0.379139	0.230021	0.147042	4.24861	0.959274	8
DDB_G0290291	DDB_G0290291	25.4376	38.109	58.9703	1.60031	2.95438	614.889	1068.24	2393.94	1693.19	640.263	0.00024946	0.000460537	0.0958505	0.166521	0.373173	0.26394	0.0998058	5.25278	0.63004	8
DDB_G0290925	psiD	42.2494	43.9048	79.4759	0.316892	1.34923	327.065	911.01	1557.67	934.567	502.197	7.48e-05	0.000318653	0.0772441	0.215157	0.36788	0.22072	0.118606	5.60351	1.94606	8
DDB_G0268584	DDB_G0268584	14.4097	29.6188	33.4259	0	0.0703095	29.9377	77.0413	77.2164	71.4428	70.963	0	0.00021523	0.0916447	0.235837	0.236373	0.218699	0.21723	2.19612	0.293915	9
DDB_G0269018	DDB_G0269018	NA	27.1023	35.3192	0.791758	11.7178	51.3326	51.9859	55.6148	55.1492	48.8949	0.00287403	0.0425347	0.186334	0.188705	0.201878	0.200188	0.177485	2.34475	0.394937	9
DDB_G0271592	DDB_G0271592	30.8531	36.8559	43.697	3.85627	0.530727	7.96339	10.2959	16.5172	20.3605	12.8742	0.0532647	0.00733066	0.109994	0.142211	0.228144	0.281229	0.177825	3.6309	1.1299	9
DDB_G0271994	DDB_G0271994	8.61107	19.2786	46.3701	1.26438	7.62869	56.9755	85.3446	133.249	93.2758	72.2148	0.00281002	0.0169544	0.126626	0.189675	0.29614	0.207301	0.160494	2.38028	0.432164	9
DDB_G0272370	DDB_G0272370	NA	17.2988	24.3082	0.35756	0.0971346	0.52374	0.622007	0.800657	0.601653	0.686704	0.096914	0.0263276	0.141956	0.16859	0.217012	0.163074	0.186126	-0.571601	0.778417	9
DDB_G0272809	DDB_G0272809	NA	17.2988	25.4139	0.651628	11.5034	44.1247	62.527	96.2188	81.9663	69.5194	0.00177792	0.0313863	0.120391	0.170601	0.262526	0.223639	0.189679	-1.75077	0.534773	9
DDB_G0274289	DDB_G0274289	51.07	49.9229	67.8615	0	0.246714	10.3739	19.8572	25.526	21.7361	18.3194	0	0.00256835	0.107995	0.206718	0.265732	0.226278	0.190709	0.212387	0.0409492	9
DDB_G0275269	DDB_G0275269	NA	11.4298	8.34516	2.30517	6.30678	22.483	22.8026	28.7842	24.8888	9.55259	0.0196816	0.0538474	0.19196	0.194689	0.24576	0.212501	0.0815602	-0.017761	0.0224134	9
DDB_G0275991	DDB_G0275991	NA	10.7484	3.73955	0.178636	1.59504	6.81287	9.57362	12.3284	11.4372	9.14762	0.00349763	0.0312303	0.133394	0.187448	0.241385	0.223937	0.179107	-0.155923	0.0449665	9
DDB_G0276869	psvA	107.136	133.987	144.867	1.70697	3.13488	2316.13	5210.1	6718.26	4832.76	2270.05	7.99e-05	0.000146818	0.108473	0.244008	0.314641	0.226336	0.106315	5.51938	1.66548	9
DDB_G0277141	cotC	86.5755	117.18	129.608	1.70693	12.6458	6705.13	10911.3	15180.4	11894.7	4296.61	3.48e-05	0.000258064	0.136832	0.222667	0.309789	0.242737	0.0876814	4.65266	2.94755	9
DDB_G0277471	DDB_G0277471	9.96026	7.22221	25.4139	21.7876	52.8478	69.8541	88.8351	146.626	142.267	82.9353	0.0360035	0.0873298	0.115432	0.146798	0.242296	0.235092	0.137049	3.00705	0.737225	9
DDB_G0280007	DDB_G0280007	7.54251	17.2988	53.8081	11.6254	118.501	143.176	265.126	458.629	374.105	211.63	0.0073449	0.0748681	0.0904579	0.167505	0.28976	0.236358	0.133707	0.786405	0.747454	9
DDB_G0280591	DDB_G0280591	NA	9.07128	15.2889	0.211097	0.665178	1.54888	0.803205	2.01985	1.28077	0.817127	0.0287358	0.0905484	0.210843	0.109338	0.274956	0.174346	0.111233	3.22061	0.908373	9
DDB_G0280597	DDB_G0280597	19.8493	26.7577	36.8377	0	0.305443	80.6386	81.2124	192.615	122.203	135.905	0	0.000498374	0.131573	0.13251	0.314279	0.199392	0.221748	-2.15813	0.246259	9
DDB_G0280943	elmoD	NA	6.87524	22.6789	0.510436	41.4884	150.642	189.129	217.639	220.161	177.411	0.000511982	0.041614	0.151098	0.189702	0.218298	0.220828	0.177948	0.312199	0.349236	9
DDB_G0281143	DDB_G0281143	NA	8.66769	7.24076	0.328126	15.6057	107.247	180.284	236.78	172.493	154.362	0.000378417	0.0179976	0.123685	0.207917	0.273071	0.198931	0.178021	0.617175	0.353901	9
DDB_G0281993	DDB_G0281993	32.4075	62.2596	61.1565	3.18588	73.4605	240.126	342.855	381.337	455.814	315.165	0.00175827	0.0405424	0.132524	0.189219	0.210458	0.251561	0.173937	1.16094	0.956717	9
DDB_G0282487	DDB_G0282487	5.96014	18.7766	19.3269	0	1.48009	25.0198	19.4082	26.9941	24.4548	12.1926	0	0.0135107	0.228388	0.177164	0.24641	0.22323	0.111298	-0.0244406	0.0031039	9
DDB_G0282717	gxcAA	NA	14.8273	25.2013	5.49488	6.62288	23.2168	29.4198	32.5579	26.7244	20.1461	0.0381105	0.045934	0.161023	0.204045	0.22581	0.185351	0.139726	2.21976	0.241158	9
DDB_G0284023	bzpL	11.7414	30.2023	39.7919	54.744	34.701	137.276	207.774	206.704	200.751	127.854	0.0564485	0.0357814	0.14155	0.214243	0.21314	0.207002	0.131835	0.903816	0.144386	9
DDB_G0284311	DDB_G0284311	NA	5.23022	30.5157	6.45484	31.6147	43.6366	37.2594	82.2686	76.982	65.3668	0.0187868	0.0920148	0.127005	0.108444	0.239443	0.224056	0.19025	0.53114	0.180193	9
DDB_G0284441	DDB_G0284441	18.9842	27.8908	44.3605	0.941994	25.6473	150.382	151.427	206.089	175.322	159.472	0.00108365	0.029504	0.172996	0.174198	0.23708	0.201686	0.183453	2.92966	0.997224	9
DDB_G0284465	cudA	85.9928	92.6342	114.511	1.42556	42.0348	290.7	458.002	574.138	454.582	452.268	0.000627129	0.0184919	0.127884	0.201483	0.252573	0.199979	0.198961	0.943727	0.770509	9
DDB_G0284783	DDB_G0284783	12.4833	14.4779	20.5651	0.363049	2.65706	4.3667	6.14112	11.5514	6.89094	6.28312	0.00949063	0.0694594	0.114152	0.160538	0.30197	0.180139	0.16425	1.03274	0.257552	9
DDB_G0286233	anapc6	16.4331	23.4525	19.5346	1.13288	1.23446	20.4098	26.8439	30.4142	24.4831	16.7258	0.00934378	0.0101816	0.168336	0.221404	0.250851	0.201933	0.137951	0.570748	1.43592	9
DDB_G0286573	ponH	19.4218	35.0002	59.6959	0.967195	0.455515	422.089	1052.16	994.671	1218.72	800.639	0.000215426	0.000101458	0.094013	0.234349	0.221545	0.271447	0.178328	6.79202	2.2484	9
DDB_G0286603	DDB_G0286603	NA	11.0175	15.1311	19.9181	27.5146	236.307	284.958	371.72	222.044	315.363	0.013478	0.0186183	0.159902	0.192823	0.251532	0.15025	0.213397	0.884801	1.84201	9
DDB_G0286795	DDB_G0286795	NA	9.06593	6.27119	0.0905722	0.161577	1.57742	1.31306	3.1708	2.46771	1.41939	0.00887917	0.0158401	0.154641	0.128725	0.310847	0.24192	0.139149	-2.29957	0.571857	9
DDB_G0287085	DDB_G0287085	22.5636	61.3306	53.0909	0.253213	1.17017	33.1251	54.848	101.273	69.8376	67.8342	0.000771188	0.0035639	0.100886	0.167046	0.308438	0.212698	0.206597	0.171222	0.0357298	9
DDB_G0287317	DDB_G0287317	NA	4.54227	5.99058	0.700127	25.0173	188.963	253.344	248.992	201.702	206.448	0.000622243	0.0222343	0.167942	0.225161	0.221294	0.179264	0.183482	4.88384	2.5353	9
DDB_G0287317	DDB_G0287317	98.4173	131.568	115.459	0.700127	25.0173	188.963	253.344	248.992	201.702	206.448	0.000622243	0.0222343	0.167942	0.225161	0.221294	0.179264	0.183482	4.88384	2.5353	9
DDB_G0287893	DDB_G0287893	33.4579	30.7894	48.4062	1.82544	24.3547	46.8275	72.9192	93.9718	65.7304	55.4077	0.00505612	0.0674576	0.129703	0.201972	0.260283	0.18206	0.153468	3.2515	1.47541	9
DDB_G0288873	pich	4.72867	7.57494	11.5615	2.75897	1.67985	8.16035	14.0377	14.8892	17.1698	6.69549	0.0421917	0.0256892	0.124792	0.214672	0.227694	0.26257	0.102391	0.945756	0.200333	9
DDB_G0288873	pich	10.3081	18.2793	31.0996	2.75897	1.67985	8.16035	14.0377	14.8892	17.1698	6.69549	0.0421917	0.0256892	0.124792	0.214672	0.227694	0.26257	0.102391	0.945756	0.200333	9
DDB_G0289047	DDB_G0289047	NA	12.2726	18.0235	51.3543	68.7546	177.379	290.992	484.419	294.789	135.86	0.0341554	0.0457282	0.117974	0.193537	0.322184	0.196062	0.0903598	4.06392	2.89788	9
DDB_G0289329	dmtA	27.3407	51.9706	85.8743	3.11731	59.9636	128.026	146.586	321.77	277.856	179.783	0.00279054	0.0536778	0.114606	0.13122	0.28804	0.248729	0.160937	4.54322	0.932426	9
DDB_G0289473	DDB_G0289473	9.572	10.7717	28.9357	2.30578	13.231	121.487	148.502	263.947	227.63	124.744	0.00255674	0.014671	0.134709	0.164664	0.292674	0.252404	0.138321	1.36477	0.687234	9
DDB_G0291618	DDB_G0291618	NA	10.6125	11.4722	0	0.122579	15.4613	7.57022	20.9485	12.3128	12.0357	0	0.00179075	0.225874	0.110593	0.306036	0.179878	0.175829	-2.34463	0.564655	9
DDB_G0292340	DDB_G0292340	4.99839	12.2726	24.3082	1.14275	5.29714	34.1947	48.1914	82.3075	60.7879	69.5474	0.00379059	0.0175711	0.113427	0.159855	0.273022	0.201639	0.230695	0.870144	0.3886	9
DDB_G0292340	DDB_G0292340	6.71847	15.8655	19.5346	1.14275	5.29714	34.1947	48.1914	82.3075	60.7879	69.5474	0.00379059	0.0175711	0.113427	0.159855	0.273022	0.201639	0.230695	0.870144	0.3886	9
DDB_G0292560	racJ	NA	10.6109	15.6007	6.13252	17.5236	62.775	165.564	245.346	142.229	134.3	0.00792449	0.0226441	0.0811183	0.213943	0.317038	0.183789	0.173544	0.921106	0.622926	9
DDB_G0293010	aplD	NA	8.13417	4.81579	0.33919	5.40648	192.382	298.334	317.168	240.152	216.089	0.000267106	0.00425751	0.151498	0.234932	0.249764	0.189115	0.170166	-0.677527	0.198513	9
DDB_G0293010	aplD	NA	6.72635	4.83734	0.33919	5.40648	192.382	298.334	317.168	240.152	216.089	0.000267106	0.00425751	0.151498	0.234932	0.249764	0.189115	0.170166	-0.677527	0.198513	9
DDB_G0293182	expl8	16.8493	30.2023	24.3082	0.806038	61.2275	513.993	592.918	603.138	574.53	435.528	0.000289719	0.0220073	0.184747	0.213116	0.216789	0.206506	0.156544	1.12301	0.209479	9
DDB_G0293194	abcD2	NA	17.0192	20.7171	71.2957	17.5287	83.8574	146.499	196.77	199.859	157.384	0.0816494	0.0200743	0.0960353	0.167773	0.225345	0.228882	0.18024	1.65616	0.270729	9
DDB_G0293826	DDB_G0293826	8.44528	15.3977	18.0235	0.833154	30.0177	84.3987	88.3104	115.126	69.4965	63.2028	0.00184577	0.0665012	0.186977	0.195643	0.25505	0.153963	0.14002	0.31391	0.128169	9
DDB_G0295737	DDB_G0295737	19.8627	48.5688	41.0785	32.2678	6.38222	47.6635	107.995	125.35	91.1624	78.3032	0.0659704	0.0130482	0.0974465	0.220793	0.256275	0.186379	0.160088	3.33215	0.78957	9
DDB_G0269978	DDB_G0269978	12.8608	30.7894	49.7784	0	4.64052	179.537	252.828	275.319	138.131	114.947	0	0.00480682	0.185971	0.261889	0.285185	0.143081	0.119067	2.44546	0.468027	10
DDB_G0275487	DDB_G0275487	NA	19.7854	47.046	1.96978	149.918	129.691	531.467	461.486	129.953	57.562	0.00134728	0.10254	0.0887054	0.363508	0.315644	0.0888842	0.0393708	2.67976	0.623526	10
DDB_G0276287	expl3	NA	14.4139	3.26492	0.0931432	0	2.05026	9.90836	7.25045	3.02667	5.40589	0.00335836	0	0.0739237	0.357254	0.261421	0.109129	0.194914	-4.01354	0.802127	10
DDB_G0276761	cotB	107.507	161.246	138.814	0.896644	24.5261	2485.35	5259.57	7015.4	4519.07	2054.78	4.2e-05	0.00114825	0.116358	0.246239	0.328443	0.211571	0.0961992	4.77267	1.98474	10
DDB_G0277379	pspD	NA	17.6355	24.0349	2.22348	15.9659	2378.14	3313.97	3111.91	1819.99	1021.99	0.000190624	0.00136879	0.203884	0.284115	0.266792	0.156032	0.0876176	4.24138	1.79685	10
DDB_G0278697	DDB_G0278697	NA	16.3383	15.1311	0.694435	0.360756	700.133	1450.34	1911.59	417.803	140.244	0.000150273	7.81e-05	0.151506	0.313848	0.413659	0.0904107	0.0303482	5.64607	1.90821	10
DDB_G0280045	thyA	NA	10.4945	35.0437	35.5284	3.64533	82.5044	230.477	251.498	39.6159	32.6696	0.0525616	0.00539299	0.122059	0.340973	0.372072	0.0586088	0.0483322	2.49685	1.93379	10
DDB_G0280501	DDB_G0280501	NA	9.81454	24.8588	0	2.23241	5.95134	8.32973	13.4821	4.53602	2.64223	0	0.0600532	0.160095	0.224075	0.362678	0.122022	0.0710777	2.93854	0.681939	10
DDB_G0283579	crlD	6.41945	8.29762	32.8464	0.702402	8.33206	16.1865	26.1434	34.7836	14.9942	16.077	0.00599221	0.071081	0.138088	0.22303	0.29674	0.127916	0.137153	2.0682	0.659939	10
DDB_G0284775	fut2	10.3081	8.66769	13.7531	0	0.710319	18.7186	27.118	35.8011	17.6195	10.3002	0	0.00644177	0.169756	0.245929	0.324674	0.159788	0.0934108	2.50829	2.06306	10
DDB_G0285469	DDB_G0285469	25.888	33.78	35.7218	0	0	17.8182	62.916	22.2095	34.3182	16.9634	0	0	0.115534	0.407948	0.144007	0.22252	0.109991	-0.0265272	0.00597687	10
DDB_G0286865	DDB_G0286865	NA	6.0525	5.34845	0	0	114.342	288.567	131.4	109.19	71.0377	0	0	0.160022	0.403852	0.183896	0.152812	0.0994178	-6.64746	0.805042	10
DDB_G0289865	DDB_G0289865	NA	11.6279	9.7961	0	0.0669681	0.323675	0.294969	0.519872	0.147508	0.101667	0	0.046037	0.222509	0.202776	0.357384	0.101404	0.0698904	-0.645993	0.439716	10
DDB_G0290245	psiC	4.46402	9.41842	10.9863	0.466109	1.61358	169.98	986.342	1098.85	499.297	386.307	0.000148307	0.00051341	0.0540844	0.313836	0.349635	0.158867	0.122916	4.89362	1.12659	10
DDB_G0291818	DDB_G0291818	21.0279	19.0315	29.8464	0.121419	3.23663	193.722	207.719	344.88	75.646	49.7617	0.000138751	0.00369864	0.221375	0.23737	0.394109	0.0864439	0.0568648	4.42183	1.26033	10
DDB_G0292782	mybN	51.6767	88.5556	74.7701	0.270746	2.79792	92.3536	176.165	200.772	101.116	103.259	0.000400078	0.00413445	0.13647	0.260316	0.296678	0.149418	0.152584	0.21326	0.186068	10
DDB_G0292958	mcm5	11.0633	13.1451	17.3684	2.12353	1.29369	22.7646	31.3503	29.8367	7.06664	5.12304	0.0213295	0.0129943	0.228656	0.314893	0.29969	0.0709798	0.0514576	-1.46293	1.40329	10
DDB_G0293230	cdc26	29.8315	41.9445	63.3675	7.02573	7.83177	25.8623	72.1323	74.8961	27.111	29.944	0.0286995	0.0319921	0.105645	0.294654	0.305944	0.110746	0.122319	3.65819	0.979295	10
DDB_G0271162	DDB_G0271162	NA	5.82128	11.3984	3.43878	64.9714	1300.29	1124.68	820.085	549.859	379.474	0.000810497	0.0153133	0.30647	0.26508	0.193289	0.129598	0.0894395	-2.6353	0.928673	11
DDB_G0271714	sigN12	NA	4.11057	6.27119	0	0.512808	1574.73	1069.36	285.024	355.77	531.667	0	0.000134346	0.41255	0.280153	0.074671	0.0932051	0.139287	-0.294502	0.0690654	11
DDB_G0274225	tgrA5	NA	15.3977	33.4259	0	5.23144	53.1546	45.4933	25.185	25.2894	16.3849	0	0.03064	0.311321	0.26645	0.147506	0.148118	0.0959648	1.86736	0.610947	11
DDB_G0274675	DDB_G0274675	7.33095	9.81454	18.5227	0	10.2455	106.367	102.483	112.893	61.7626	46.9702	0	0.0232472	0.241347	0.232535	0.256155	0.14014	0.106576	3.15368	0.339279	11
DDB_G0277439	cycD	13.0712	33.1749	48.9079	1.0278	14.877	105.015	98.0555	77.8241	44.2472	38.8607	0.00270541	0.0391595	0.276422	0.258104	0.20485	0.116468	0.10229	2.95027	2.272	11
DDB_G0277439	cycD	7.64426	12.7028	12.4224	1.0278	14.877	105.015	98.0555	77.8241	44.2472	38.8607	0.00270541	0.0391595	0.276422	0.258104	0.20485	0.116468	0.10229	2.95027	2.272	11
DDB_G0277627	tgrR2	NA	11.4298	15.1311	0.188197	72.6811	242.569	219.657	142.979	143.805	119.792	0.000199855	0.077183	0.257594	0.233263	0.151835	0.152713	0.127212	-1.66547	0.79284	11
DDB_G0277631	DDB_G0277631	NA	7.9334	17.5291	9.65267	2.71296	20.7431	23.3683	10.0159	12.4014	7.06886	0.112288	0.0315596	0.241302	0.271841	0.116514	0.144264	0.0822312	0.431256	0.306302	11
DDB_G0281173	DDB_G0281173	7.96205	8.29762	26.5281	1.22108	40.6036	3615.85	3212.28	1945.78	1380.51	1090.43	0.000108188	0.00359749	0.320365	0.284608	0.172396	0.122313	0.0966125	-0.842441	0.199596	11
DDB_G0287963	DDB_G0287963	12.1102	24.5382	41.0785	0	0.388167	5.06359	6.27783	4.3328	4.62101	0.883935	0	0.0179979	0.234781	0.291081	0.200896	0.21426	0.0409849	1.40688	0.192033	11
DDB_G0289119	pXi	NA	8.66769	12.8609	8.40661	50.607	226.245	254.661	164.997	178.012	146.956	0.00816266	0.0491385	0.21968	0.247271	0.16021	0.172847	0.142692	-0.422166	0.0589993	11
DDB_G0291123	glpD	NA	7.55206	20.0945	1.20747	227.489	1542.22	1023.22	1450.63	577.737	261.436	0.000237508	0.0447465	0.303352	0.201265	0.285335	0.11364	0.0514239	3.57548	1.87685	11
DDB_G0291508	DDB_G0291508	11.3766	15.3977	34.586	0	0.37264	2.91663	7.1257	0.831897	0.495051	3.40198	0	0.0246066	0.192594	0.470533	0.0549328	0.0326898	0.224644	1.84805	0.47732	11
DDB_G0291666	tgrA2	NA	7.12124	2.80783	0	2.42701	18.5958	14.4691	7.46376	3.34341	2.26753	0	0.0499727	0.382892	0.297924	0.153681	0.0688417	0.0466891	-2.14965	0.452762	11
DDB_G0293026	DDB_G0293026	NA	3.90163	9.19851	1.20506	47.1667	254.908	151.337	159.552	79.4139	42.9618	0.0016361	0.0640379	0.346087	0.205469	0.216622	0.10782	0.0583289	4.25076	1.55696	11
DDB_G0294388	DDB_G0294388	25.428	61.0972	37.6009	0	0.0556549	0.193603	0.108868	0.149427	0	0.0848734	0	0.093944	0.326796	0.183767	0.252229	0	0.143264	NA	NA	11
DDB_G0349347	DDB_G0349347	NA	9.32183	8.59437	0.433521	8.3679	89.7207	87.0068	53.0423	18.4146	15.9018	0.00158864	0.0306643	0.328783	0.318837	0.194374	0.0674806	0.0582722	NA	NA	11
DDB_G0267428	abcH2	NA	5.86967	4.01049	4.70401	3.90894	24.5815	39.8752	45.4982	63.0859	63.9128	0.0191558	0.015918	0.100101	0.16238	0.185278	0.256899	0.260267	0.67857	0.222319	12
DDB_G0267746	DDB_G0267746	NA	26.7577	49.0905	33.7339	33.2578	111.639	102.261	153.573	202.602	186.675	0.0409521	0.0403741	0.135526	0.124142	0.186434	0.245953	0.226619	-0.396906	0.496955	12
DDB_G0267816	DDB_G0267816	NA	11.4298	17.5291	2.8013	14.6955	6.10608	13.0627	22.3507	18.0358	20.6389	0.0286751	0.150428	0.062504	0.133714	0.22879	0.184621	0.211267	0.319492	0.0401345	12
DDB_G0268222	DDB_G0268222	16.8493	20.2967	52.5568	68.8807	39.6457	24.9962	56.0931	111.929	169.744	238.264	0.0970763	0.0558742	0.0352281	0.0790542	0.157746	0.239226	0.335795	-0.317681	0.0591691	12
DDB_G0268226	DDB_G0268226	50.4674	35.0002	85.8743	11.8437	19.4101	108.705	252.541	205.077	293.566	362.667	0.00944615	0.0154809	0.0866996	0.201419	0.163563	0.234139	0.289252	-0.423505	0.0976234	12
DDB_G0270218	glkA	NA	10.6109	29.9426	0	78.9171	142.028	195.369	290.017	487.212	484.607	0	0.0470262	0.0846336	0.116419	0.17282	0.290327	0.288774	1.39923	1.38403	12
DDB_G0271520	pks5	NA	14.8144	22.8344	0.193588	1.47863	36.7905	50.3048	86.0089	70.8218	103.467	0.00055459	0.00423598	0.105397	0.144113	0.246398	0.20289	0.296411	-0.560827	0.106085	12
DDB_G0271828	DDB_G0271828	NA	15.8655	18.0235	1.88561	17.2955	57.6761	111.996	126.69	124.08	140.044	0.00325291	0.0298369	0.0994986	0.193207	0.218556	0.214054	0.241595	1.05198	0.437088	12
DDB_G0272975	DDB_G0272975	NA	7.22221	9.50678	2.45605	117.193	229.443	324.978	267.546	476.203	557.61	0.0012433	0.0593255	0.116149	0.16451	0.135437	0.241063	0.282273	-0.791568	0.368341	12
DDB_G0274283	DDB_G0274283	16.0206	27.8908	51.1623	44.0374	19.74	36.5146	46.1896	64.9233	76.3615	158.109	0.098766	0.0442725	0.0818941	0.103593	0.145609	0.171262	0.354604	1.02256	0.484841	12
DDB_G0274751	DDB_G0274751	11.2655	40.0124	78.9427	0.644937	2.009	181.451	155.118	181.848	293.536	241.152	0.000610875	0.0019029	0.171868	0.146926	0.172244	0.278033	0.228416	4.87676	2.69472	12
DDB_G0274801	DDB_G0274801	13.6273	26.7577	45.0267	2.2444	5.35237	41.371	53.0081	48.6421	53.1354	214.725	0.00536325	0.0127901	0.0988607	0.126669	0.116236	0.126973	0.513109	3.8634	1.39593	12
DDB_G0274975	DDB_G0274975	NA	14.3392	21.6247	18.0706	26.1611	41.003	72.7474	100.645	115.912	90.8832	0.0388263	0.0562095	0.0880986	0.156304	0.216244	0.249046	0.195271	0.817021	0.36597	12
DDB_G0275117	DDB_G0275117	48.0747	74.2995	105.003	1.88286	79.0947	106.064	155.096	184.516	385.2	327.257	0.00151952	0.0638319	0.0855972	0.125167	0.14891	0.310868	0.264106	0.841891	0.547901	12
DDB_G0276919	pldG	18.5497	39.3747	72.4468	12.9195	143.479	102.458	150.801	203.896	321.143	312.381	0.0103598	0.115052	0.0821588	0.120923	0.163499	0.257517	0.25049	1.09884	1.15267	12
DDB_G0276941	cotA	82.8006	122.036	125.977	4.10698	14.343	1862.78	3385.04	3880.75	5235.41	3806.22	0.000225799	0.000788571	0.102415	0.186107	0.213361	0.287839	0.209263	5.4478	0.906882	12
DDB_G0277147	stkA	16.1049	27.3224	47.7246	11.722	17.3158	107.452	126.042	183.427	207.832	229.231	0.0132749	0.0196098	0.121686	0.14274	0.207727	0.235364	0.259599	2.27133	0.551774	12
DDB_G0277759	phyA	NA	8.29762	11.5615	1.9897	0.658678	2.43317	2.81863	3.55771	3.06187	4.44868	0.104895	0.034725	0.128274	0.148596	0.18756	0.161419	0.234531	-1.1666	0.200511	12
DDB_G0279249	DDB_G0279249	42.2494	61.0972	90.7544	0	5.34538	4.95939	6.66364	8.91724	12.8284	10.9205	0	0.107695	0.0999181	0.134254	0.179658	0.258457	0.220018	1.86388	1.89006	12
DDB_G0279421	DDB_G0279421	42.2494	47.2244	96.5599	4.20237	10.3572	16.4743	18.2138	24.0029	45.696	46.1971	0.0254468	0.0627165	0.0997572	0.11029	0.145346	0.276705	0.279739	1.34942	1.17205	12
DDB_G0280051	DDB_G0280051	NA	6.87524	20.5651	6.33866	48.6396	966.753	1120.55	1284.81	1666.32	2488.9	0.00083598	0.00641488	0.127501	0.147785	0.169449	0.219764	0.328251	0.658113	0.223982	12
DDB_G0281055	DDB_G0281055	11.7414	8.82466	14.3385	10.6047	20.6569	25.1056	35.2462	38.8977	60.3527	60.2703	0.0422273	0.0822544	0.0999689	0.140348	0.154888	0.240321	0.239992	0.144245	0.108431	12
DDB_G0281387	srfA	NA	17.7867	47.046	6.63997	253.86	447.428	477.177	359.309	837.409	748.307	0.00212131	0.0811021	0.142942	0.152446	0.114791	0.267532	0.239066	-0.451591	0.14253	12
DDB_G0281597	DDB_G0281597	21.2052	18.7766	36.2742	12.1032	25.7187	220.512	238.84	419.33	361.045	423.184	0.00711643	0.0151221	0.129657	0.140434	0.246558	0.212288	0.248825	-0.0295283	0.00492215	12
DDB_G0282145	ptpC	8.94189	18.7766	23.2178	23.1767	51.9747	120.883	143.235	127.468	247.823	230.996	0.0245112	0.0549674	0.127843	0.151483	0.134807	0.262092	0.244297	-0.255041	0.101153	12
DDB_G0282295	ubqA	42.5786	51.0412	90.7444	93.8019	1665.79	1286.73	1853.12	3023.71	4060.45	4546.19	0.00567472	0.100775	0.0778429	0.112108	0.182925	0.245645	0.27503	0.0435766	0.025601	12
DDB_G0282817	patB	17.2693	18.7766	64.11	113.841	74.1464	307.067	657.548	334.852	742.883	674.134	0.039195	0.0255284	0.105722	0.226392	0.115289	0.255772	0.232102	0.220465	0.125652	12
DDB_G0284617	DDB_G0284617	NA	5.86967	9.50678	5.08351	8.4255	36.497	119.495	84.3129	155.26	127.825	0.00946827	0.0156929	0.0679774	0.222566	0.157037	0.289179	0.23808	0.707013	0.66613	12
DDB_G0284971	DDB_G0284971	NA	9.81454	22.6789	1.07851	5.8057	11.0354	15.131	21.8907	25.9624	29.733	0.00974816	0.0524754	0.0997448	0.136762	0.197861	0.234663	0.268744	0.684556	0.197455	12
DDB_G0286467	DDB_G0286467	NA	6.53375	24.8588	3.44543	11.958	35.5053	83.0242	116.884	137.737	187.076	0.00598551	0.0207737	0.0616808	0.144232	0.203054	0.23928	0.324993	0.643971	0.313483	12
DDB_G0286479	DDB_G0286479	NA	20.812	16.0755	4.81577	4.06494	14.0989	20.5004	26.715	37.3917	35.0524	0.033762	0.0284981	0.0988435	0.143722	0.187291	0.262142	0.245742	0.506001	0.218709	12
DDB_G0288033	DDB_G0288033	NA	17.7867	30.5157	0.199361	24.5089	48.9917	57.4358	80.7169	94.8758	92.3647	0.000499534	0.0614115	0.122757	0.143916	0.202251	0.237729	0.231436	-0.0907641	0.028776	12
DDB_G0289779	fmoA	NA	11.0503	5.93634	1.03918	3.62233	6.81115	16.7652	5.86951	6.10227	19.3892	0.0174362	0.0607785	0.114283	0.281301	0.0984836	0.102389	0.325328	-1.73085	0.985807	12
DDB_G0289779	fmoA	NA	11.5439	6.32189	1.03918	3.62233	6.81115	16.7652	5.86951	6.10227	19.3892	0.0174362	0.0607785	0.114283	0.281301	0.0984836	0.102389	0.325328	-1.73085	0.985807	12
DDB_G0290069	pitA	12.1102	43.2483	56.808	25.2318	49.0667	36.5267	63.5577	81.6903	186.746	168.795	0.0412545	0.0802249	0.0597218	0.103918	0.133565	0.305332	0.275983	0.853463	0.73015	12
DDB_G0291972	culA	16.0206	38.109	64.8547	9.70478	71.9243	94.7784	112.687	201.794	258.794	230.767	0.0098983	0.0733585	0.0966683	0.114934	0.205817	0.263954	0.235369	-0.388308	0.802188	12
DDB_G0304961	tmem184E	NA	17.2988	31.678	0.198904	1.16043	12.528	17.8799	15.2933	25.3334	17.5156	0.00221227	0.0129067	0.13934	0.198865	0.170097	0.281765	0.194814	NA	NA	12
DDB_G0268252	DDB_G0268252	NA	7.94585	7.33594	0.345302	0.403264	1.22512	0.850646	1.26903	3.51811	1.71892	0.0370083	0.0432205	0.131305	0.0911693	0.136011	0.377059	0.184228	-1.75948	0.336229	13
DDB_G0268350	DDB_G0268350	NA	14.9351	49.0905	6.09785	24.7037	26.4497	44.7346	55.6743	94.1671	65.8486	0.0191952	0.0777639	0.0832599	0.140818	0.175255	0.296425	0.207282	2.85473	0.91131	13
DDB_G0268512	wrn	NA	8.29762	18.0235	3.70986	1.96045	8.53323	7.60928	6.62494	9.32167	9.03712	0.0792765	0.041893	0.182347	0.162604	0.141569	0.199196	0.193115	1.73162	0.833052	13
DDB_G0270166	DDB_G0270166	115.543	138.522	147.518	38.8012	21.2314	35.6258	45.9886	28.3976	73.6583	33.9747	0.139735	0.0764605	0.128299	0.165619	0.102268	0.265266	0.122353	2.05225	0.852257	13
DDB_G0272300	aslE	46.3014	65.9516	72.4468	0.90111	20.5584	29.7319	28.2089	43.4328	65.2822	43.5423	0.00388983	0.0887448	0.128344	0.12177	0.187487	0.281805	0.18796	0.170326	0.0243033	13
DDB_G0274773	fslH	NA	11.0175	27.0927	12.2976	1.58117	3.08472	3.47928	9.17344	17.5512	9.87454	0.215588	0.0277194	0.0540781	0.0609952	0.160819	0.307689	0.17311	-1.21793	0.729293	13
DDB_G0275909	DDB_G0275909	NA	17.5981	25.9697	100.442	188.006	290.326	245.83	161.473	346.532	378.694	0.0586931	0.109861	0.169652	0.143651	0.0943567	0.202496	0.22129	1.13564	0.368041	13
DDB_G0277615	DDB_G0277615	14.4097	19.7854	49.7784	111.757	266.707	362.934	454.378	541.933	752.034	469.53	0.0377649	0.0901258	0.122643	0.153544	0.18313	0.254128	0.158664	0.404111	0.164376	13
DDB_G0279629	lkb1	NA	14.4779	20.5651	22.9796	53.7339	97.9241	129.616	89.9155	165.281	118.193	0.033911	0.0792953	0.144507	0.191275	0.132689	0.243905	0.174418	-0.997084	0.192327	13
DDB_G0281523	DDB_G0281523	14.4097	34.3883	88.3063	13.9464	75.935	52.4458	75.3656	105.653	241.019	138.288	0.0198482	0.108069	0.0746397	0.107259	0.150363	0.343013	0.196809	0.85712	0.171561	13
DDB_G0281969	mybE	5.55232	11.4298	16.0755	97.827	124.855	144.555	169.391	113.916	408.136	403.086	0.0669238	0.085414	0.0988905	0.115881	0.0779301	0.279207	0.275753	2.93522	0.4826	13
DDB_G0282603	DDB_G0282603	26.3507	32.7676	24.0955	1.39555	0.752448	1.61539	0.415566	0.677889	1.99882	0.861988	0.180826	0.097497	0.209312	0.0538461	0.0878361	0.258993	0.11169	-1.42251	0.442962	13
DDB_G0282917	DDB_G0282917	16.041	22.3286	17.5542	18.2558	5.99635	10.6619	14.7908	13.3374	24.6396	16.7363	0.174834	0.0574263	0.102108	0.141649	0.127731	0.23597	0.160282	-1.70743	0.443223	13
DDB_G0283661	ddx3	NA	13.5791	43.0369	211.393	542.964	498.962	546.893	751.591	915.332	922.377	0.0481587	0.123696	0.113671	0.124591	0.171224	0.208527	0.210132	-0.34822	0.105552	13
DDB_G0284955	DDB_G0284955	7.5283	19.4545	25.2678	6.14875	10.3149	44.2452	50.2649	41.8549	101.737	74.0154	0.018713	0.0313923	0.134655	0.152975	0.127381	0.309626	0.225257	0.830849	0.516675	13
DDB_G0287367	DDB_G0287367	NA	19.1865	29.9426	5.49742	4.69944	1.76814	2.67982	5.51752	17.5723	11.7982	0.110985	0.0948752	0.0356963	0.0541019	0.111391	0.35476	0.23819	3.37363	0.760938	13
DDB_G0287459	secG	NA	11.0175	20.5651	86.905	115.626	188.607	188.295	167.927	273.69	297.767	0.0658962	0.0876744	0.143012	0.142775	0.127331	0.207527	0.225783	0.0180889	0.00484551	13
DDB_G0287985	DDB_G0287985	25.2431	25.2463	77.1678	29.3219	42.1522	164.794	97.5642	66.317	231.694	165.289	0.0367843	0.0528799	0.206733	0.122394	0.0831945	0.290659	0.207355	0.92342	0.251616	13
DDB_G0288771	darA	16.0206	26.1971	38.5511	8.22237	18.5833	11.7765	17.4389	32.1894	43.2954	26.4825	0.0520442	0.117624	0.0745401	0.110381	0.203746	0.274041	0.167623	1.21284	0.414142	13
DDB_G0289353	cox11	31.8867	43.9048	50.4684	2.31804	2.14063	3.79141	2.81951	5.10177	10.9569	8.23885	0.0655422	0.0605259	0.107201	0.0797213	0.144252	0.309806	0.232952	1.5139	0.231713	13
DDB_G0290691	DDB_G0290691	NA	25.0871	38.5511	10.4548	5.56446	5.74471	12.5003	18.3151	26.784	21.8559	0.103288	0.0549743	0.0567551	0.123497	0.180945	0.264613	0.215927	3.61707	0.748381	13
DDB_G0291858	vatM	NA	11.7514	7.16447	327.074	284.991	414.072	410.57	381.705	562.779	734.17	0.104987	0.0914794	0.132913	0.131789	0.122524	0.180646	0.235661	-1.55028	0.645694	13
DDB_G0291938	DDB_G0291938	9.27703	13.5791	56.808	3.15418	92.4669	87.2963	148.89	205.244	386.737	226.298	0.00274256	0.0804	0.0759042	0.12946	0.178459	0.336268	0.196766	2.14616	1.03784	13
DDB_G0292118	alg11	7.30637	7.47352	24.9287	20.859	67.9892	48.986	47.2435	99.8134	119.877	69.3387	0.0439964	0.143405	0.103323	0.0996473	0.210529	0.252849	0.146251	0.252019	0.0447646	13
DDB_G0293478	DDB_G0293478	21.2052	10.6109	47.7246	25.8478	33.6954	40.4647	49.0791	67.012	92.221	79.3862	0.0666685	0.0869096	0.104369	0.126588	0.172842	0.237863	0.204759	1.84389	1.21302	13
DDB_G0267686	DDB_G0267686	28.3281	49.2461	63.3675	16.7889	37.2739	63.3183	82.0995	44.7279	71.0093	51.2172	0.0458169	0.10172	0.172796	0.224049	0.122062	0.193784	0.139771	2.22822	1.18541	14
DDB_G0272054	DDB_G0272054	14.4097	18.2793	27.6567	41.3661	79.1377	139.178	138.99	130.302	136.763	128.626	0.0520746	0.0996241	0.175207	0.17497	0.164034	0.172167	0.161923	-0.11528	0.0236705	14
DDB_G0275357	DDB_G0275357	NA	14.4779	18.0235	52.8615	75.1203	200.146	267.421	167.144	227.06	271.333	0.0419175	0.059568	0.158709	0.212056	0.13254	0.180051	0.215158	1.77354	1.09587	14
DDB_G0276267	gpaB	NA	7.22221	24.3082	119.843	792.706	368.934	605.659	628.997	544.434	413.102	0.0345003	0.228204	0.106208	0.174357	0.181075	0.156731	0.118924	-0.866146	0.155026	14
DDB_G0276657	npcB	NA	10.477	17.0322	1.85611	68.2752	144.723	158.476	183.367	141.375	96.3438	0.00233645	0.0859439	0.182175	0.199488	0.23082	0.177961	0.121276	3.03178	0.681914	14
DDB_G0277867	rab1B	NA	7.55434	10.7223	324.819	474.417	596.901	679.155	454.296	359.812	302.211	0.101773	0.148645	0.187022	0.212794	0.142341	0.112737	0.0946892	-0.345604	0.0639975	14
DDB_G0278795	senp8	29.8315	60.1062	94.8894	0.790093	3.91238	4.53306	5.76875	6.31282	4.17767	2.02496	0.0287101	0.142166	0.16472	0.209622	0.229393	0.151806	0.0735822	-0.0953609	0.0178266	14
DDB_G0279453	DDB_G0279453	NA	4.61594	11.5615	0.929287	5.61371	11.9696	14.2504	11.3303	5.47883	6.62799	0.0165353	0.0998877	0.212982	0.253565	0.201606	0.0974878	0.117936	0.0288387	0.00604773	14
DDB_G0279507	plrg1	NA	15.8655	10.7223	19.2555	17.4111	24.1267	36.6309	22.2363	14.5994	10.7529	0.132785	0.120066	0.166376	0.252604	0.15334	0.100677	0.0741514	2.48612	1.30618	14
DDB_G0280047	yelA	22.1125	28.4631	61.8908	16.17	246.107	218.708	296.984	390.003	314.643	262.911	0.00926367	0.140993	0.125296	0.17014	0.22343	0.180257	0.15062	1.05968	1.23	14
DDB_G0280047	yelA	10.3081	33.1749	49.0905	16.17	246.107	218.708	296.984	390.003	314.643	262.911	0.00926367	0.140993	0.125296	0.17014	0.22343	0.180257	0.15062	1.05968	1.23	14
DDB_G0280091	DDB_G0280091	30.8531	58.7965	69.3798	23.2143	114.123	195.033	192.686	148.197	159.208	168.838	0.0231842	0.113974	0.19478	0.192436	0.148005	0.159002	0.168619	-0.86776	0.188992	14
DDB_G0280383	DDB_G0280383	10.3081	10.2097	21.6132	3.30076	39.2253	27.5113	26.8886	20.5364	31.1338	17.4433	0.0198794	0.236241	0.165691	0.161941	0.123684	0.187508	0.105055	0.28058	0.0664629	14
DDB_G0280383	DDB_G0280383	NA	11.4298	19.0264	3.30076	39.2253	27.5113	26.8886	20.5364	31.1338	17.4433	0.0198794	0.236241	0.165691	0.161941	0.123684	0.187508	0.105055	0.28058	0.0664629	14
DDB_G0280383	DDB_G0280383	NA	10.2097	13.7531	3.30076	39.2253	27.5113	26.8886	20.5364	31.1338	17.4433	0.0198794	0.236241	0.165691	0.161941	0.123684	0.187508	0.105055	0.28058	0.0664629	14
DDB_G0280809	DDB_G0280809	11.7414	15.8655	39.7919	7.18606	6.17402	10.4965	18.9314	22.5235	14.6029	12.7193	0.077575	0.0666499	0.113312	0.204368	0.243146	0.157641	0.137308	4.5095	1.37754	14
DDB_G0282891	pakG	NA	7.57494	6.19681	6.16684	23.4012	12.3081	15.7298	18.0315	17.0357	21.9498	0.0538011	0.204158	0.107379	0.137231	0.157312	0.148624	0.191496	0.113553	0.0213825	14
DDB_G0284519	forI	NA	4.61594	7.24076	4.4099	3.54788	11.2988	11.0305	11.5726	8.05675	7.25682	0.0771321	0.0620549	0.197624	0.192932	0.202413	0.140918	0.126927	-0.0443348	0.0308524	14
DDB_G0286119	tagB	NA	11.4321	11.8154	4.25406	92.8002	101.602	161.883	163.997	159.478	175.604	0.00494877	0.107955	0.118194	0.18832	0.190779	0.185521	0.204281	-0.736792	0.697325	14
DDB_G0286129	DDB_G0286129	13.6273	60.6708	65.6025	2.12644	154.21	124.218	137.527	233.49	156.14	129.85	0.00226806	0.16448	0.132491	0.146686	0.249039	0.166539	0.138497	0.0744389	0.0299498	14
DDB_G0288013	DDB_G0288013	7.33095	14.4779	16.0755	0.123698	32.167	32.379	29.1108	16.4492	22.5164	41.8893	0.000708322	0.184195	0.185409	0.166695	0.0941918	0.128934	0.239867	0.579339	0.115285	14
DDB_G0288109	DDB_G0288109	55.994	70.4707	117.128	53.8197	178.459	196.042	208.944	154.065	188.08	185.675	0.0461938	0.153172	0.168264	0.179338	0.132235	0.161431	0.159366	0.706794	0.174259	14
DDB_G0288749	abkA	12.1102	34.3883	35.7218	0.903293	1.96399	3.57159	4.49933	3.81029	2.13551	1.09272	0.0502479	0.109252	0.198679	0.250286	0.211957	0.118793	0.0607851	-1.19777	0.202732	14
DDB_G0288973	DDB_G0288973	9.27703	18.7766	27.0927	0.377384	0.313022	0.235402	0.264746	0.564805	0.358045	0	0.178567	0.148113	0.111385	0.12527	0.267249	0.169416	0	0.481152	0.162172	14
DDB_G0289321	DDB_G0289321	13.242	29.0392	78.685	9.91421	13.709	34.5021	55.2275	38.1272	39.5088	32.2713	0.0444065	0.0614036	0.154537	0.247368	0.170775	0.176963	0.144546	2.43265	1.07366	14
DDB_G0290185	crlF	NA	14.218	4.76973	1.24108	15.3244	17.1635	21.1983	14.8971	8.12825	9.87609	0.0141307	0.17448	0.195421	0.241359	0.169615	0.0925465	0.112447	0.0455235	0.0256547	14
DDB_G0290405	tpsC	5.27292	12.7028	21.6132	4.77359	65.63	154.283	210.422	220.264	134.496	133.37	0.00517048	0.0710866	0.167111	0.227917	0.238577	0.145679	0.144459	0.637458	0.186079	14
DDB_G0291372	dimB	NA	7.9334	5.5358	29.6448	81.2465	311.652	410.071	329.295	318.591	229.685	0.0173343	0.0475074	0.182233	0.239782	0.19255	0.18629	0.134304	1.22509	0.547367	14
DDB_G0291768	DDB_G0291768	NA	10.2097	14.6664	59.1993	87.9024	131.575	202.88	122.872	98.138	113.204	0.0725686	0.107754	0.161289	0.248697	0.15062	0.120301	0.138769	1.06037	0.586774	14
DDB_G0293334	DDB_G0293334	6.89162	3.93616	12.7347	0.427013	0.507102	1.03634	1.17885	0.866742	0.867507	0.249844	0.0831832	0.0987849	0.201882	0.229643	0.168844	0.168993	0.0486702	-0.637914	0.439613	14
DDB_G0293976	DDB_G0293976	7.64426	13.5791	24.3082	3.09033	2.00316	4.86981	5.6057	5.66163	3.48313	1.80601	0.116529	0.0755345	0.183629	0.211378	0.213487	0.131341	0.0681005	0.513292	0.186588	14
DDB_G0295483	DDB_G0295483	NA	4.3032	3.5416	1.62933	2.92753	7.58826	10.6083	10.814	5.87008	7.86464	0.0344451	0.06189	0.160421	0.224266	0.228616	0.124098	0.166264	1.04392	0.914309	14
DDB_G0295687	dph2	NA	13.5614	4.81814	0.437551	0.752389	0.669762	1.62748	1.64516	0.586709	1.22916	0.0629732	0.108285	0.0963935	0.23423	0.236775	0.0844403	0.176903	-0.729279	0.466079	14
DDB_G0267252	DDB_G0267252	NA	11.2972	5.67527	1.25239	0.477744	2.21718	0.700898	1.29693	0	1.08792	0.178072	0.0679283	0.31525	0.0996575	0.184405	0	0.154686	NA	NA	15
DDB_G0267252	DDB_G0267252	9.41679	10.5386	17.1089	1.25239	0.477744	2.21718	0.700898	1.29693	0	1.08792	0.178072	0.0679283	0.31525	0.0996575	0.184405	0	0.154686	NA	NA	15
DDB_G0267252	DDB_G0267252	NA	6.29417	7.81224	1.25239	0.477744	2.21718	0.700898	1.29693	0	1.08792	0.178072	0.0679283	0.31525	0.0996575	0.184405	0	0.154686	NA	NA	15
DDB_G0267252	DDB_G0267252	8.85227	24.9415	12.2786	1.25239	0.477744	2.21718	0.700898	1.29693	0	1.08792	0.178072	0.0679283	0.31525	0.0996575	0.184405	0	0.154686	NA	NA	15
DDB_G0268360	DDB_G0268360	NA	6.73358	2.48168	148.518	219.519	202.391	124.832	71.9232	40.3728	42.6433	0.174686	0.258198	0.238051	0.146827	0.0845958	0.0474863	0.0501568	-0.187326	0.0728309	15
DDB_G0270226	DDB_G0270226	20.3075	61.0972	85.8743	3.24386	5.21777	3.94139	4.44024	3.37255	1.00348	0.867817	0.146867	0.236236	0.178447	0.201033	0.152693	0.0454329	0.0392907	NA	NA	15
DDB_G0271016	DDB_G0271016	NA	9.53534	3.84883	8.27577	7.50417	9.16793	7.32866	6.77142	6.16442	4.90785	0.165118	0.149723	0.182919	0.146222	0.135104	0.122993	0.0979216	-0.944452	0.212981	15
DDB_G0275845	smg1	5.27292	16.3383	27.0927	3.62694	9.53911	16.5003	12.7302	12.248	7.06846	6.50696	0.0531654	0.139829	0.241869	0.186606	0.179536	0.103613	0.0953821	1.51642	0.44409	15
DDB_G0276369	kif5	NA	8.5836	7.67409	10.8517	32.4409	46.7465	44.2927	26.8329	15.5197	14.4251	0.0567824	0.16975	0.244606	0.231766	0.140406	0.0812084	0.0754808	-1.16393	0.18832	15
DDB_G0277925	pif1	5.19501	20.2207	7.85484	8.85176	13.588	13.4175	11.9492	10.6021	5.27231	4.61556	0.129608	0.198956	0.196461	0.17496	0.155236	0.0771975	0.0675814	2.61216	0.627274	15
DDB_G0277925	pif1	9.44301	37.8033	10.5782	8.85176	13.588	13.4175	11.9492	10.6021	5.27231	4.61556	0.129608	0.198956	0.196461	0.17496	0.155236	0.0771975	0.0675814	2.61216	0.627274	15
DDB_G0277925	pif1	11.5558	21.4076	11.437	8.85176	13.588	13.4175	11.9492	10.6021	5.27231	4.61556	0.129608	0.198956	0.196461	0.17496	0.155236	0.0771975	0.0675814	2.61216	0.627274	15
DDB_G0277925	pif1	NA	12.3345	4.01682	8.85176	13.588	13.4175	11.9492	10.6021	5.27231	4.61556	0.129608	0.198956	0.196461	0.17496	0.155236	0.0771975	0.0675814	2.61216	0.627274	15
DDB_G0277925	pif1	NA	20.0457	7.7648	8.85176	13.588	13.4175	11.9492	10.6021	5.27231	4.61556	0.129608	0.198956	0.196461	0.17496	0.155236	0.0771975	0.0675814	2.61216	0.627274	15
DDB_G0283139	DDB_G0283139	NA	6.81964	4.97684	6.8123	37.2349	74.4779	63.1279	45.9836	18.487	14.2278	0.0261658	0.143018	0.286067	0.242472	0.176621	0.0710078	0.0546486	0.250113	0.0630186	15
DDB_G0283609	cbpG	NA	10.6109	18.5227	61.9546	1370.05	2534.84	1853.65	607.014	191.922	127.704	0.00918236	0.203056	0.375691	0.274732	0.0899663	0.028445	0.0189271	2.56449	1.24445	15
DDB_G0285799	DDB_G0285799	NA	21.3308	4.84698	0	0.0756515	0.300683	0.0563608	0.0521447	0.152446	0.131619	0	0.0983887	0.391054	0.0733001	0.0678169	0.198264	0.171177	NA	NA	15
DDB_G0285901	DDB_G0285901	5.27292	10.6109	13.1312	8.73452	19.8521	15.7508	14.1623	10.0626	10.4193	10.9467	0.0971275	0.220755	0.175148	0.157484	0.111896	0.115863	0.121727	0.648248	0.175727	15
DDB_G0286073	DDB_G0286073	NA	11.0175	19.0264	6.63221	19.3046	50.2205	37.0854	24.9291	9.76617	12.1742	0.0414223	0.120569	0.313658	0.231622	0.155698	0.0609958	0.0760351	0.504498	0.264756	15
DDB_G0286283	DDB_G0286283	NA	8.66769	11.5615	0.25979	10.2169	12.6518	7.91385	5.6699	4.16126	3.17835	0.00589737	0.23193	0.287202	0.179648	0.12871	0.0944627	0.0721502	-0.715008	0.194699	15
DDB_G0286845	DDB_G0286845	NA	5.23022	20.5651	2.90159	9.87657	10.9123	5.69456	2.73788	0.735224	2.52053	0.0820151	0.279167	0.308444	0.16096	0.0773878	0.0207816	0.0712442	-0.838141	0.0787708	15
DDB_G0286861	DDB_G0286861	5.21065	11.0052	7.89321	0	4.46242	5.47623	3.33207	1.68628	5.9818	0	0	0.213117	0.261535	0.159134	0.0805336	0.28568	0	-6.24513	4.60033	15
DDB_G0287199	5NT	NA	14.0258	17.0396	1.25605	230.718	561.559	256.646	236.35	292.116	209.096	0.000702593	0.129056	0.314116	0.143559	0.132206	0.1634	0.116961	-3.51369	0.956698	15
DDB_G0288713	DDB_G0288713	NA	4.02732	5.5358	0.328702	28.966	50.1001	36.5215	29.566	18.225	11.1309	0.00188004	0.165673	0.286551	0.208888	0.169105	0.104239	0.0636639	0.331039	0.0693006	15
DDB_G0289173	arfA	15.612	15.8655	54.6688	701.042	1649.53	2242.15	1818.69	1597.79	1228.22	930.131	0.0689489	0.162235	0.22052	0.178872	0.157146	0.120798	0.0914803	0.134824	0.0441507	15
DDB_G0292014	psiK	NA	8.66769	13.7531	11.8753	2148.52	3043.5	2507.78	1656.43	1713.87	1349.54	0.000955262	0.172829	0.244821	0.201728	0.133244	0.137865	0.108558	-1.08764	0.296716	15
DDB_G0292014	psiK	NA	9.81454	24.8588	11.8753	2148.52	3043.5	2507.78	1656.43	1713.87	1349.54	0.000955262	0.172829	0.244821	0.201728	0.133244	0.137865	0.108558	-1.08764	0.296716	15
DDB_G0295707	gtaP	NA	15.4729	6.75857	19.8325	34.5267	82.1431	60.3643	22.3247	12.9598	14.0245	0.0805625	0.140252	0.333677	0.245208	0.0906859	0.0526447	0.0569693	-0.110213	0.0384698	15
DDB_G0269136	efaAII	20.8655	32.5149	87.2266	4790.22	1031.25	436.182	293.552	333.956	1226.15	1551.4	0.495743	0.106724	0.0451407	0.0303799	0.0345614	0.126895	0.160555	0.583215	0.0720202	16
DDB_G0271668	rpl36	22.1125	29.6188	31.678	4797.76	1601.81	391.134	430.225	299.135	298.814	312.48	0.590031	0.196992	0.0481019	0.0529093	0.0367878	0.0367483	0.038429	-0.589284	0.115366	16
DDB_G0283707	DDB_G0283707	9.96026	20.2967	11.5615	471.193	123.601	40.1695	40.5071	21.8405	51.6764	57.4664	0.584278	0.153265	0.04981	0.0502287	0.0270821	0.0640785	0.071258	-2.18874	1.45109	16
DDB_G0289285	DDB_G0289285	NA	9.97851	7.83376	45.7742	2.87663	5.02173	8.20902	4.49637	4.71068	4.24327	0.607634	0.038186	0.0666614	0.108971	0.0596874	0.0625324	0.0563277	-1.12331	0.35815	16
DDB_G0289765	DDB_G0289765	9.96026	12.2726	13.3043	7.72536	1.31163	0.873433	0.553162	1.60667	1.99371	1.2896	0.503164	0.0854283	0.056888	0.0360282	0.104645	0.129853	0.0839934	-4.18404	0.707224	16
DDB_G0267216	DDB_G0267216	6.87981	35.1192	11.9635	0.307618	0.367737	0	0	0	0	0	0.45549	0.54451	0	0	0	0	0	NA	NA	17
DDB_G0267398	gppA	NA	8.32952	6.03382	28.9703	1065.07	131.297	138.636	133.889	58.0524	65.201	0.0178706	0.656998	0.0809917	0.0855192	0.0825905	0.0358102	0.0402199	-3.07035	2.12428	17
DDB_G0269134	efaAI	27.7737	49.8188	68.0001	19242.7	18902.2	870.814	1079.77	682.831	2477.63	4678.09	0.401441	0.394338	0.0181669	0.0225263	0.0142452	0.0516884	0.0975943	0.135874	0.0106405	17
DDB_G0272106	arpB	38.8768	37.4808	93.2275	887.201	836.807	549.585	411.421	138.463	124.313	105.44	0.290578	0.274073	0.180001	0.134749	0.0453498	0.0407153	0.034534	-2.44445	0.56989	17
DDB_G0279907	DDB_G0279907	15.9358	22.8486	11.7942	37.0006	108.302	18.3523	19.1005	12.669	21.9281	67.5062	0.129891	0.380196	0.0644258	0.0670523	0.0444747	0.0769789	0.236981	-0.399742	0.0831521	17
DDB_G0284619	DDB_G0284619	6.12567	26.7577	39.7919	168.667	373.165	130.688	191.788	37.2235	134.487	143.152	0.143038	0.316464	0.11083	0.162646	0.0315675	0.114053	0.1214	-1.63815	0.356132	17
DDB_G0289563	mlcC	12.4833	11.8977	13.2508	15.5187	30.8929	17.0759	10.9514	4.7962	6.57068	4.8265	0.171227	0.34086	0.188409	0.120833	0.0529194	0.0724983	0.0532537	-2.10586	0.233952	17
DDB_G0292804	arcC	NA	8.57433	5.1808	341.261	616.993	380.883	228.583	80.8044	71.5776	80.9384	0.18948	0.342576	0.211479	0.126917	0.0448654	0.0397423	0.0449398	-2.73765	1.23912	17
DDB_G0274765	DDB_G0274765	10.2141	19.131	11.0928	1.74441	0	0	0	0.903221	0	1.51532	0.419032	0	0	0	0.216967	0	0.364001	NA	NA	18
DDB_G0274765	DDB_G0274765	9.34157	12.0689	11.9137	1.74441	0	0	0	0.903221	0	1.51532	0.419032	0	0	0	0.216967	0	0.364001	NA	NA	18
DDB_G0274765	DDB_G0274765	13.2872	15.0577	13.7552	1.74441	0	0	0	0.903221	0	1.51532	0.419032	0	0	0	0.216967	0	0.364001	NA	NA	18
DDB_G0274859	prdx4	8.28444	13.1387	31.0996	2631.99	944.015	1556.33	1854.86	2136.29	2217.93	1474.64	0.205366	0.0736587	0.121436	0.144729	0.166689	0.173059	0.115062	3.49123	1.48448	18
DDB_G0280159	DDB_G0280159	NA	17.3386	17.3131	71.1275	43.9081	8.12841	10.6922	47.5301	31.7388	20.5758	0.304353	0.187882	0.0347812	0.0457515	0.20338	0.135809	0.0880434	3.27054	0.561737	18
DDB_G0281185	DDB_G0281185	NA	6.87524	24.3082	14.0915	3.47455	3.11244	4.03838	5.94775	6.10446	10.5917	0.297535	0.0733636	0.0657177	0.0852687	0.125584	0.128893	0.223638	1.4308	0.587555	18
DDB_G0283041	DDB_G0283041	NA	8.57876	8.74193	6.08728	1.6669	4.2	3.764	2.37348	3.27403	3.53443	0.244468	0.0669435	0.168674	0.151164	0.09532	0.131487	0.141944	-1.0115	0.141667	18
DDB_G0288577	DDB_G0288577	NA	8.26663	25.5847	50.293	15.6791	30.6987	22.2161	12.8522	6.52628	5.2361	0.35047	0.109261	0.213926	0.154814	0.0895617	0.0454788	0.0364881	-0.317136	0.060536	18
DDB_G0295755	glnA2	NA	6.27019	4.95507	230.064	209.879	53.7389	50.2588	137.479	165.372	138.639	0.233465	0.212982	0.0545334	0.0510019	0.139512	0.167817	0.140689	-2.90938	0.670998	18
DDB_G0305569	DDB_G0305569	25.1063	61.0972	37.2438	4.74045	0.640323	1.39757	0.680901	0.74664	0.981978	2.64338	0.400672	0.0541214	0.118125	0.0575511	0.0631075	0.0829987	0.223424	NA	NA	18
DDB_G0267230	DDB_G0267230	19.5077	23.7539	13.9103	0	0	0	0	0	0	0	NA	NA	NA	NA	NA	NA	NA	NA	NA	NA
DDB_G0267230	DDB_G0267230	3.99649	25.6288	12.488	0	0	0	0	0	0	0	NA	NA	NA	NA	NA	NA	NA	NA	NA	NA
DDB_G0267286	DDB_G0267286	NA	15.7259	13.5717	0	0	0	0	0	0	0	NA	NA	NA	NA	NA	NA	NA	NA	NA	NA
DDB_G0269070	DDB_G0269070	NA	15.686	6.14848	0	0	0	0	0	0	0	NA	NA	NA	NA	NA	NA	NA	NA	NA	NA
DDB_G0273025	sigN105-1	25.1063	60.9732	36.9844	0	0	0	0	0	0	0	NA	NA	NA	NA	NA	NA	NA	NA	NA	NA
DDB_G0273717	aslD-2	NA	9.81454	17.0396	0	0	0	0	0	0	0	NA	NA	NA	NA	NA	NA	NA	NA	NA	NA
DDB_G0273763	DDB_G0273763	NA	10.0996	4.60185	0	0	0	0	0	0	0	NA	NA	NA	NA	NA	NA	NA	NA	NA	NA
DDB_G0273807	DDB_G0273807	6.71847	62.2596	97.3963	0	0	0	0	0	0	0	NA	NA	NA	NA	NA	NA	NA	NA	NA	NA
DDB_G0274021	rnrB-2	NA	8.29762	12.8609	0	0	0	0	0	0	0	NA	NA	NA	NA	NA	NA	NA	NA	NA	NA
DDB_G0274097	sigN105-2	25.1063	61.0972	36.19	0	0	0	0	0	0	0	NA	NA	NA	NA	NA	NA	NA	NA	NA	NA
DDB_G0274459	DDB_G0274459	NA	11.2987	7.30857	0	0	0	0	0	0	0	NA	NA	NA	NA	NA	NA	NA	NA	NA	NA
DDB_G0277595	DDB_G0277595	NA	7.53922	8.33085	0	0	0	0	0	0	0	NA	NA	NA	NA	NA	NA	NA	NA	NA	NA
DDB_G0277819	DDB_G0277819	9.64919	15.718	11.6285	0	0	0	0	0	0	0	NA	NA	NA	NA	NA	NA	NA	NA	NA	NA
DDB_G0277819	DDB_G0277819	10.126	4.92542	3.05914	0	0	0	0	0	0	0	NA	NA	NA	NA	NA	NA	NA	NA	NA	NA
DDB_G0277819	DDB_G0277819	NA	27.5075	10.6999	0	0	0	0	0	0	0	NA	NA	NA	NA	NA	NA	NA	NA	NA	NA
DDB_G0294605	DDB_G0294605	NA	7.78517	6.10261	0	0	0	0	0	0	0	NA	NA	NA	NA	NA	NA	NA	NA	NA	NA

## Sheet: 5.GO_Exp.1-3
Gene ontology (GO) term enrichment in SpdA targets common to all three ChIPseq experiments
GO biological process							GO molecular function							GO cellular component
Over represented in SpdA targets (For under represented GO terms go to row 90)	Total in genome	SpdA target	expected number	Fold enrichment	P-value		Over represented in SpdA targets	Total in genome	SpdA target	expected number	Fold enrichment	P-value		Over represented in SpdA targets	Total in genome	SpdA target	expected number	Fold enrichment	P-value
sporulation resulting in formation of a cellular spore (GO:0030435)	158	12	2.6	4.61	1.54e-05		translation elongation factor activity (GO:0003746)	14	3	0.23	13	0.0017		cell periphery (GO:0071944)	652	25	10.75	2.33	8.59e-05
sporulation (GO:0043934)	158	12	2.6	4.61	1.54e-05		glycerol transmembrane transporter activity (GO:0015168)	5	2	0.08	24.27	0.0032		integral component of plasma membrane (GO:0005887)	93	8	1.53	5.22	0.00018
anatomical structure formation involved in morphogenesis (GO:0048646)	158	12	2.6	4.61	1.54e-05		polyol transmembrane transporter activity (GO:0015166)	5	2	0.08	24.27	0.0032		anchored component of membrane (GO:0031225)	23	4	0.38	10.55	0.000622
cell differentiation (GO:0030154)	222	13	3.66	3.55	9.66e-05		water transmembrane transporter activity (GO:0005372)	5	2	0.08	24.27	0.0032		intrinsic component of plasma membrane (GO:0031226)	114	8	1.88	4.26	0.000684
anatomical structure morphogenesis (GO:0009653)	259	14	4.27	3.28	0.00012		alcohol transmembrane transporter activity (GO:0015665)	5	2	0.08	24.27	0.0032		spore wall (GO:0031160)	92	6	1.52	3.96	0.00451
cellular developmental process (GO:0048869)	258	13	4.25	3.06	0.000407		organic hydroxy compound transmembrane transporter activity (GO:1901618)	5	2	0.08	24.27	0.0032		external encapsulating structure (GO:0030312)	97	6	1.6	3.75	0.0058
cell wall biogenesis (GO:0042546)	94	7	1.55	4.52	0.00105		glycerol channel activity (GO:0015254)	5	2	0.08	24.27	0.0032		cell wall (GO:0005618)	97	6	1.6	3.75	0.0058
cellular component assembly involved in morphogenesis (GO:0010927)	94	7	1.55	4.52	0.00105		water channel activity (GO:0015250)	5	2	0.08	24.27	0.0032		lamellipodium (GO:0030027)	8	2	0.13	15.17	0.00794
cell wall assembly (GO:0070726)	94	7	1.55	4.52	0.00105		phospholipase D activity (GO:0004630)	6	2	0.1	20.22	0.00456		plasma membrane (GO:0005886)	459	15	7.57	1.98	0.00969
spore wall assembly (GO:0042244)	94	7	1.55	4.52	0.00105		transferase activity, transferring hexosyl groups (GO:0016758)	72	5	1.19	4.21	0.00721		anaphase-promoting complex (GO:0005680)	9	2	0.15	13.48	0.00994
spore wall biogenesis (GO:0070590)	94	7	1.55	4.52	0.00105		cellulose binding (GO:0030248)	108	6	1.78	3.37	0.00954		cullin-RING ubiquitin ligase complex (GO:0031461)	27	3	0.45	6.74	0.0105
cell wall organization (GO:0071555)	94	7	1.55	4.52	0.00105		transferase activity, transferring glycosyl groups (GO:0016757)	109	6	1.8	3.34	0.00994		glycoprotein complex (GO:0090665)	88	5	1.45	3.45	0.016
external encapsulating structure organization (GO:0045229)	94	7	1.55	4.52	0.00105		UDP-glycosyltransferase activity (GO:0008194)	28	3	0.46	6.5	0.0115		integrin complex (GO:0008305)	1	1	0.02	60.67	0.0163
response to nutrient levels (GO:0031667)	521	19	8.59	2.21	0.00113		peroxidase activity (GO:0004601)	11	2	0.18	11.03	0.0145		plasma membrane receptor complex (GO:0098802)	1	1	0.02	60.67	0.0163
response to extracellular stimulus (GO:0009991)	521	19	8.59	2.21	0.00113		UDP-glucosyltransferase activity (GO:0035251)	11	2	0.18	11.03	0.0145		nuclear ubiquitin ligase complex (GO:0000152)	12	2	0.2	10.11	0.0171
anatomical structure development (GO:0048856)	614	21	10.12	2.08	0.00137		oxidoreductase activity, acting on peroxide as acceptor (GO:0016684)	11	2	0.18	11.03	0.0145		plasma membrane part (GO:0044459)	212	8	3.49	2.29	0.0254
sorocarp development (GO:0030587)	498	18	8.21	2.19	0.00167		sequence-specific DNA binding (GO:0043565)	157	7	2.59	2.71	0.0161		ubiquitin ligase complex (GO:0000151)	68	4	1.12	3.57	0.0269
non-reproductive fruiting body development (GO:0090702)	498	18	8.21	2.19	0.00167		glycosylphosphatidylinositol phospholipase D activity (GO:0004621)	1	1	0.02	60.67	0.0163		GARP complex (GO:0000938)	2	1	0.03	30.33	0.0324
single-organism developmental process (GO:0044767)	632	21	10.42	2.02	0.00194		glutathione peroxidase activity (GO:0004602)	1	1	0.02	60.67	0.0163		apical cortex (GO:0045179)	2	1	0.03	30.33	0.0324
cellular response to starvation (GO:0009267)	508	18	8.37	2.15	0.00207		cellulose synthase (UDP-forming) activity (GO:0016760)	1	1	0.02	60.67	0.0163		receptor complex (GO:0043235)	2	1	0.03	30.33	0.0324
response to starvation (GO:0042594)	510	18	8.41	2.14	0.00216		cellulose synthase activity (GO:0016759)	1	1	0.02	60.67	0.0163		cell projection (GO:0042995)	82	4	1.35	2.96	0.0479
cellular response to external stimulus (GO:0071496)	511	18	8.42	2.14	0.0022		alpha-1,2-mannosyltransferase activity (GO:0000026)	1	1	0.02	60.67	0.0163		alpha,alpha-trehalose-phosphate synthase complex (UDP-forming) (GO:0005946)	3	1	0.05	20.22	0.0483
cellular response to nutrient levels (GO:0031669)	511	18	8.42	2.14	0.0022		trans-hexaprenyltranstransferase activity (GO:0000010)	1	1	0.02	60.67	0.0163		apical part of cell (GO:0045177)	3	1	0.05	20.22	0.0483
cellular response to extracellular stimulus (GO:0031668)	511	18	8.42	2.14	0.0022		acetyl-CoA hydrolase activity (GO:0003986)	1	1	0.02	60.67	0.0163
cell wall organization or biogenesis (GO:0071554)	108	7	1.78	3.93	0.00229		UDP-glucose 4-epimerase activity (GO:0003978)	1	1	0.02	60.67	0.0163
multicellular organism development (GO:0007275)	559	19	9.21	2.06	0.00248		UDP-N-acetylglucosamine 4-epimerase activity (GO:0003974)	1	1	0.02	60.67	0.0163
single-multicellular organism process (GO:0044707)	560	19	9.23	2.06	0.00253		acetate CoA-transferase activity (GO:0008775)	1	1	0.02	60.67	0.0163
multicellular organismal process (GO:0032501)	564	19	9.3	2.04	0.00273		GDP-Man:Man3GlcNAc2-PP-Dol alpha-1,2-mannosyltransferase activity (GO:0004377)	1	1	0.02	60.67	0.0163
developmental process (GO:0032502)	703	22	11.59	1.9	0.00315		gluconolactonase activity (GO:0004341)	1	1	0.02	60.67	0.0163
translational elongation (GO:0006414)	21	3	0.35	8.67	0.00529		ATPase activity, coupled to transmembrane movement of ions, phosphorylative mechanism (GO:0015662)	13	2	0.21	9.33	0.0199
cellular component morphogenesis (GO:0032989)	134	7	2.21	3.17	0.00727		cation-transporting ATPase activity (GO:0019829)	35	3	0.58	5.2	0.0207
response to external stimulus (GO:0009605)	673	20	11.09	1.8	0.00832		active ion transmembrane transporter activity (GO:0022853)	35	3	0.58	5.2	0.0207
regulation of cell differentiation (GO:0045595)	26	3	0.43	7	0.00945		ATPase coupled ion transmembrane transporter activity (GO:0042625)	35	3	0.58	5.2	0.0207
cell volume homeostasis (GO:0006884)	11	2	0.18	11.03	0.0145		glucosyltransferase activity (GO:0046527)	14	2	0.23	8.67	0.0228
cellular water homeostasis (GO:0009992)	11	2	0.18	11.03	0.0145		carbohydrate transmembrane transporter activity (GO:0015144)	14	2	0.23	8.67	0.0228
cellular response to stress (GO:0033554)	760	21	12.53	1.68	0.0148		carbohydrate transporter activity (GO:1901476)	14	2	0.23	8.67	0.0228
response to stress (GO:0006950)	906	24	14.93	1.61	0.0151		pattern binding (GO:0001871)	132	6	2.18	2.76	0.0231
GPI anchor release (GO:0006507)	1	1	0.02	60.67	0.0163		polysaccharide binding (GO:0030247)	132	6	2.18	2.76	0.0231
negative regulation of STAT cascade (GO:1904893)	1	1	0.02	60.67	0.0163		calcium ion binding (GO:0005509)	101	5	1.66	3	0.0269
homeostasis of number of cells in a free-living population (GO:0048874)	1	1	0.02	60.67	0.0163		peroxiredoxin activity (GO:0051920)	2	1	0.03	30.33	0.0324
homeostasis of number of cells (GO:0048872)	1	1	0.02	60.67	0.0163		structural constituent of cell wall (GO:0005199)	2	1	0.03	30.33	0.0324
L-ascorbic acid biosynthetic process (GO:0019853)	1	1	0.02	60.67	0.0163		CoA-transferase activity (GO:0008410)	2	1	0.03	30.33	0.0324
L-ascorbic acid metabolic process (GO:0019852)	1	1	0.02	60.67	0.0163		hexokinase activity (GO:0004396)	2	1	0.03	30.33	0.0324
quorum sensing (GO:0009372)	1	1	0.02	60.67	0.0163		glycolipid mannosyltransferase activity (GO:0004376)	2	1	0.03	30.33	0.0324
propionate metabolic process, methylcitrate cycle (GO:0019679)	1	1	0.02	60.67	0.0163		glutamate decarboxylase activity (GO:0004351)	2	1	0.03	30.33	0.0324
cellular carbohydrate biosynthetic process (GO:0034637)	12	2	0.2	10.11	0.0171		glucokinase activity (GO:0004340)	2	1	0.03	30.33	0.0324
water homeostasis (GO:0030104)	12	2	0.2	10.11	0.0171		actin binding (GO:0003779)	150	6	2.47	2.43	0.0393
culmination involved in sorocarp development (GO:0031154)	126	6	2.08	2.89	0.0189		ATPase activity, coupled to movement of substances (GO:0043492)	113	5	1.86	2.68	0.0404
regulation of cell size (GO:0008361)	13	2	0.21	9.33	0.0199		alpha,alpha-trehalose-phosphate synthase (UDP-forming) activity (GO:0003825)	3	1	0.05	20.22	0.0483
slug development involved in sorocarp development (GO:0031153)	101	5	1.66	3	0.0269		oxygen binding (GO:0019825)	3	1	0.05	20.22	0.0483
single-organism carbohydrate metabolic process (GO:0044723)	102	5	1.68	2.97	0.0279		calcium-transporting ATPase activity (GO:0005388)	3	1	0.05	20.22	0.0483
propionate metabolic process (GO:0019541)	2	1	0.03	30.33	0.0324		trehalose-phosphatase activity (GO:0004805)	3	1	0.05	20.22	0.0483
bleb assembly (GO:0032060)	2	1	0.03	30.33	0.0324		hydrogen-exporting ATPase activity, phosphorylative mechanism (GO:0008553)	3	1	0.05	20.22	0.0483
positive regulation of secretion (GO:0051047)	2	1	0.03	30.33	0.0324		asparagine synthase (glutamine-hydrolyzing) activity (GO:0004066)	3	1	0.05	20.22	0.0483
positive regulation of secretion by cell (GO:1903532)	2	1	0.03	30.33	0.0324
short-chain fatty acid metabolic process (GO:0046459)	2	1	0.03	30.33	0.0324
calcium-mediated signaling (GO:0019722)	2	1	0.03	30.33	0.0324
regulation of actin cytoskeleton reorganization (GO:2000249)	2	1	0.03	30.33	0.0324
positive regulation of exocytosis (GO:0045921)	2	1	0.03	30.33	0.0324
positive regulation of sorocarp spore cell differentiation (GO:1901263)	2	1	0.03	30.33	0.0324
ketone biosynthetic process (GO:0042181)	17	2	0.28	7.14	0.0325
single-organism cellular process (GO:0044763)	2317	49	38.19	1.28	0.0359
regulation of chromosome organization (GO:0033044)	19	2	0.31	6.39	0.0398
homeostatic process (GO:0042592)	153	6	2.52	2.38	0.0425
actin filament bundle assembly (GO:0051017)	21	2	0.35	5.78	0.0476
cell communication (GO:0007154)	913	22	15.05	1.46	0.0481
asparagine biosynthetic process (GO:0006529)	3	1	0.05	20.22	0.0483
beta-glucan biosynthetic process (GO:0051274)	3	1	0.05	20.22	0.0483
positive regulation of response to nutrient levels (GO:0032109)	3	1	0.05	20.22	0.0483
positive regulation of multicellular organismal process (GO:0051240)	3	1	0.05	20.22	0.0483
positive regulation of response to extracellular stimulus (GO:0032106)	3	1	0.05	20.22	0.0483
negative regulation of telomere maintenance via telomere lengthening (GO:1904357)	3	1	0.05	20.22	0.0483
trehalose biosynthetic process (GO:0005992)	3	1	0.05	20.22	0.0483
phenol-containing compound biosynthetic process (GO:0046189)	3	1	0.05	20.22	0.0483
cellulose biosynthetic process (GO:0030244)	3	1	0.05	20.22	0.0483
acetate metabolic process (GO:0006083)	3	1	0.05	20.22	0.0483
positive regulation of reproductive process (GO:2000243)	3	1	0.05	20.22	0.0483
DIF-1 biosynthetic process (GO:0031148)	3	1	0.05	20.22	0.0483
1-(3,5-dichloro-2,6-dihydroxy-4-methoxyphenyl)hexan-1-one metabolic process (GO:0031147)	3	1	0.05	20.22	0.0483
negative regulation of telomere maintenance via telomerase (GO:0032211)	3	1	0.05	20.22	0.0483
negative regulation of telomere maintenance (GO:0032205)	3	1	0.05	20.22	0.0483
G-quadruplex DNA unwinding (GO:0044806)	3	1	0.05	20.22	0.0483
trehalose metabolism in response to stress (GO:0070413)	3	1	0.05	20.22	0.0483
Under represented in SpdA targets	Total in genome	SpdA target	expected number	Fold enrichment	P-value		Under represented in SpdA targets	Total in genome	SpdA target	expected number	Fold enrichment	P-value		Under represented in SpdA targets	Total in genome	SpdA target	expected number	Fold enrichment	P-value
endocytosis (GO:0006897)	2115	15	34.86	0.43	4.33e-05		molecular function regulator (GO:0098772)	308	1	5.08	< 0.2	0.0364		intracellular organelle part (GO:0044446)	1590	12	26.21	0.46	0.000928
establishment of localization (GO:0051234)	2651	22	43.7	0.5	5.7e-05									organelle part (GO:0044422)	1590	12	26.21	0.46	0.000928
transport (GO:0006810)	2643	22	43.56	0.51	6.2e-05									intracellular organelle lumen (GO:0070013)	523	1	8.62	< 0.2	0.00151
pinocytosis (GO:0006907)	2068	15	34.09	0.44	7.4e-05									membrane-enclosed lumen (GO:0031974)	523	1	8.62	< 0.2	0.00151
vesicle-mediated transport (GO:0016192)	2224	17	36.66	0.46	8.03e-05									organelle lumen (GO:0043233)	523	1	8.62	< 0.2	0.00151
macropinocytosis (GO:0044351)	2039	15	33.61	0.45	0.000103									intracellular organelle (GO:0043229)	2713	30	44.72	0.67	0.00654
localization (GO:0051179)	2721	26	44.85	0.58	0.000565									intracellular non-membrane-bounded organelle (GO:0043232)	713	4	11.75	0.34	0.00775
heterocycle metabolic process (GO:0046483)	1277	11	21.05	0.52	0.00955									non-membrane-bounded organelle (GO:0043228)	713	4	11.75	0.34	0.00775
nucleic acid metabolic process (GO:0090304)	1022	8	16.85	0.47	0.0112									cytoplasm (GO:0005737)	2686	30	44.27	0.68	0.00798
organic cyclic compound metabolic process (GO:1901360)	1324	12	21.82	0.55	0.0126									nuclear lumen (GO:0031981)	393	1	6.48	< 0.2	0.0107
nucleobase-containing compound metabolic process (GO:0006139)	1234	11	20.34	0.54	0.0142									ribonucleoprotein complex (GO:1990904)	371	1	6.12	< 0.2	0.0147
nitrogen compound metabolic process (GO:0006807)	1678	17	27.66	0.61	0.015									intracellular ribonucleoprotein complex (GO:0030529)	371	1	6.12	< 0.2	0.0147
cellular aromatic compound metabolic process (GO:0006725)	1298	12	21.39	0.56	0.0159									intracellular (GO:0005622)	3810	49	62.8	0.78	0.0212
cellular nitrogen compound metabolic process (GO:0034641)	1519	15	25.04	0.6	0.0165									intracellular part (GO:0044424)	3674	47	60.56	0.78	0.0219
RNA metabolic process (GO:0016070)	773	6	12.74	0.47	0.0267									organelle (GO:0043226)	2907	36	47.92	0.75	0.0278
														intracellular membrane-bounded organelle (GO:0043231)	2349	28	38.72	0.72	0.0311
														nuclear part (GO:0044428)	576	4	9.49	0.42	0.0373
														organelle membrane (GO:0031090)	471	3	7.76	0.39	0.0468

## Sheet: 6.GO_Exp2&3
Gene ontology (GO) term enrichment in SpdA targets common to ChIPseq experiments 2 and 3
GO biological process							GO molecular function							GO cellular component
Over represented in SpdA targets (For under represented GO terms go to row 144)	Total in genome	SpdA target	expected number	Fold enrichment	P-value		Over represented in SpdA targets	Total in genome	SpdA target	expected number	Fold enrichment	P-value		Over represented in SpdA targets	Total in genome	SpdA target	expected number	Fold enrichment	P-value
sporulation resulting in formation of a cellular spore (GO:0030435)	158	15	4.42	3.39	5.25e-05		glycerol transmembrane transporter activity (GO:0015168)	5	3	0.14	21.44	0.000408		cell periphery (GO:0071944)	652	36	18.24	1.97	9.86e-05
sporulation (GO:0043934)	158	15	4.42	3.39	5.25e-05		polyol transmembrane transporter activity (GO:0015166)	5	3	0.14	21.44	0.000408		cullin-RING ubiquitin ligase complex (GO:0031461)	27	5	0.76	6.62	0.00108
anatomical structure formation involved in morphogenesis (GO:0048646)	158	15	4.42	3.39	5.25e-05		water transmembrane transporter activity (GO:0005372)	5	3	0.14	21.44	0.000408		integral component of plasma membrane (GO:0005887)	93	9	2.6	3.46	0.00142
anatomical structure morphogenesis (GO:0009653)	259	20	7.25	2.76	5.67e-05		alcohol transmembrane transporter activity (GO:0015665)	5	3	0.14	21.44	0.000408		anchored component of membrane (GO:0031225)	23	4	0.64	6.22	0.00425
cell differentiation (GO:0030154)	222	18	6.21	2.9	7.25e-05		organic hydroxy compound transmembrane transporter activity (GO:1901618)	5	3	0.14	21.44	0.000408		spore wall (GO:0031160)	92	8	2.57	3.11	0.00486
response to nutrient levels (GO:0031667)	521	30	14.58	2.06	0.000189		glycerol channel activity (GO:0015254)	5	3	0.14	21.44	0.000408		intrinsic component of plasma membrane (GO:0031226)	114	9	3.19	2.82	0.00538
response to extracellular stimulus (GO:0009991)	521	30	14.58	2.06	0.000189		water channel activity (GO:0015250)	5	3	0.14	21.44	0.000408		ribonucleoside-diphosphate reductase complex (GO:0005971)	4	2	0.11	17.87	0.0058
sorocarp development (GO:0030587)	498	29	13.94	2.08	0.000201		sequence-specific DNA binding (GO:0043565)	157	12	4.39	2.73	0.00184		external encapsulating structure (GO:0030312)	97	8	2.71	2.95	0.0066
non-reproductive fruiting body development (GO:0090702)	498	29	13.94	2.08	0.000201		molecular_function (GO:0003674)	7208	229	201.7	1.14	0.00226		cell wall (GO:0005618)	97	8	2.71	2.95	0.0066
cellular response to starvation (GO:0009267)	508	29	14.21	2.04	0.000278		cellulose binding (GO:0030248)	108	9	3.02	2.98	0.00381		plasma membrane (GO:0005886)	459	22	12.84	1.71	0.0111
culmination involved in sorocarp development (GO:0031154)	126	12	3.53	3.4	0.000281		ATPase activity, coupled to movement of substances (GO:0043492)	113	9	3.16	2.85	0.00509		glycoprotein complex (GO:0090665)	88	7	2.46	2.84	0.0129
response to starvation (GO:0042594)	510	29	14.27	2.03	0.000296		carbohydrate transmembrane transporter activity (GO:0015144)	14	3	0.39	7.66	0.00745		ubiquitin ligase complex (GO:0000151)	68	6	1.9	3.15	0.0131
cellular response to external stimulus (GO:0071496)	511	29	14.3	2.03	0.000306		carbohydrate transporter activity (GO:1901476)	14	3	0.39	7.66	0.00745		plasma membrane part (GO:0044459)	212	12	5.93	2.02	0.0177
cellular response to nutrient levels (GO:0031669)	511	29	14.3	2.03	0.000306		translation elongation factor activity (GO:0003746)	14	3	0.39	7.66	0.00745		lamellipodium (GO:0030027)	8	2	0.22	8.93	0.0216
cellular response to extracellular stimulus (GO:0031668)	511	29	14.3	2.03	0.000306		ribonucleoside-diphosphate reductase activity (GO:0061731)	5	2	0.14	14.29	0.0089		proton-transporting two-sector ATPase complex, proton-transporting domain (GO:0033177)	9	2	0.25	7.94	0.0268
cell wall biogenesis (GO:0042546)	94	10	2.63	3.8	0.000384		oxidoreductase activity, acting on CH or CH2 groups, disulfide as acceptor (GO:0016728)	5	2	0.14	14.29	0.0089		SCF ubiquitin ligase complex (GO:0019005)	9	2	0.25	7.94	0.0268
cellular component assembly involved in morphogenesis (GO:0010927)	94	10	2.63	3.8	0.000384		ribonucleoside-diphosphate reductase activity, thioredoxin disulfide as acceptor (GO:0004748)	5	2	0.14	14.29	0.0089		anaphase-promoting complex (GO:0005680)	9	2	0.25	7.94	0.0268
cell wall assembly (GO:0070726)	94	10	2.63	3.8	0.000384		ATPase activity, coupled to transmembrane movement of substances (GO:0042626)	104	8	2.91	2.75	0.00977		DNA replication factor A complex (GO:0005662)	1	1	0.03	35.74	0.0276
spore wall assembly (GO:0042244)	94	10	2.63	3.8	0.000384		actin binding (GO:0003779)	150	10	4.2	2.38	0.0106		integrin complex (GO:0008305)	1	1	0.03	35.74	0.0276
spore wall biogenesis (GO:0070590)	94	10	2.63	3.8	0.000384		hydrolase activity, acting on acid anhydrides, catalyzing transmembrane movement of substances (GO:0016820)	106	8	2.97	2.7	0.0109		plasma membrane receptor complex (GO:0098802)	1	1	0.03	35.74	0.0276
cell wall organization (GO:0071555)	94	10	2.63	3.8	0.000384		P-P-bond-hydrolysis-driven transmembrane transporter activity (GO:0015405)	108	8	3.02	2.65	0.012		Arp2/3 protein complex (GO:0005885)	10	2	0.28	7.15	0.0325
external encapsulating structure organization (GO:0045229)	94	10	2.63	3.8	0.000384		primary active transmembrane transporter activity (GO:0015399)	108	8	3.02	2.65	0.012		filopodium (GO:0030175)	25	3	0.7	4.29	0.0339
cellular developmental process (GO:0048869)	258	18	7.22	2.49	0.00044		phospholipase D activity (GO:0004630)	6	2	0.17	11.91	0.0126		actin-based cell projection (GO:0098858)	25	3	0.7	4.29	0.0339
multicellular organism development (GO:0007275)	559	30	15.64	1.92	0.000598		oxidoreductase activity, acting on CH or CH2 groups (GO:0016725)	6	2	0.17	11.91	0.0126		plasma membrane protein complex (GO:0098797)	44	4	1.23	3.25	0.0363
single-multicellular organism process (GO:0044707)	560	30	15.67	1.91	0.000615		pattern binding (GO:0001871)	132	9	3.69	2.44	0.0131		nuclear ubiquitin ligase complex (GO:0000152)	12	2	0.34	5.96	0.0451
anatomical structure development (GO:0048856)	614	32	17.18	1.86	0.000643		polysaccharide binding (GO:0030247)	132	9	3.69	2.44	0.0131		phagocytic vesicle membrane (GO:0030670)	29	3	0.81	3.7	0.0489
multicellular organismal process (GO:0032501)	564	30	15.78	1.9	0.000688		ATPase activity (GO:0016887)	260	14	7.28	1.92	0.0162
single-organism developmental process (GO:0044767)	632	32	17.68	1.81	0.00103		transferase activity, transferring hexosyl groups (GO:0016758)	72	6	2.01	2.98	0.0168
cell wall organization or biogenesis (GO:0071554)	108	10	3.02	3.31	0.00109		cation-transporting ATPase activity (GO:0019829)	35	4	0.98	4.08	0.0176
positive regulation of sorocarp spore cell differentiation (GO:1901263)	2	2	0.06	35.74	0.0015		active ion transmembrane transporter activity (GO:0022853)	35	4	0.98	4.08	0.0176
developmental process (GO:0032502)	703	34	19.67	1.73	0.00154		ATPase coupled ion transmembrane transporter activity (GO:0042625)	35	4	0.98	4.08	0.0176
sorocarp stalk development (GO:0031150)	31	5	0.87	5.76	0.00197		ATPase activity, coupled (GO:0042623)	221	12	6.18	1.94	0.0235
single-organism carbohydrate metabolic process (GO:0044723)	102	9	2.85	3.15	0.00263		nucleoside-triphosphatase activity (GO:0017111)	387	18	10.83	1.66	0.0263
deoxyribonucleotide biosynthetic process (GO:0009263)	10	3	0.28	10.72	0.00295		glycosylphosphatidylinositol phospholipase D activity (GO:0004621)	1	1	0.03	35.74	0.0276
actin filament bundle assembly (GO:0051017)	21	4	0.59	6.81	0.00308		glutathione peroxidase activity (GO:0004602)	1	1	0.03	35.74	0.0276
positive regulation of response to nutrient levels (GO:0032109)	3	2	0.08	23.82	0.00332		ATPase binding (GO:0051117)	1	1	0.03	35.74	0.0276
positive regulation of multicellular organismal process (GO:0051240)	3	2	0.08	23.82	0.00332		peptidyl-proline 4-dioxygenase activity (GO:0031545)	1	1	0.03	35.74	0.0276
positive regulation of response to extracellular stimulus (GO:0032106)	3	2	0.08	23.82	0.00332		peptidyl-proline dioxygenase activity (GO:0031543)	1	1	0.03	35.74	0.0276
acetate metabolic process (GO:0006083)	3	2	0.08	23.82	0.00332		5,10-methylenetetrahydrofolate-dependent methyltransferase activity (GO:0042083)	1	1	0.03	35.74	0.0276
positive regulation of reproductive process (GO:2000243)	3	2	0.08	23.82	0.00332		cellulose synthase (UDP-forming) activity (GO:0016760)	1	1	0.03	35.74	0.0276
actin filament bundle organization (GO:0061572)	22	4	0.62	6.5	0.00363		cellulose synthase activity (GO:0016759)	1	1	0.03	35.74	0.0276
cell volume homeostasis (GO:0006884)	11	3	0.31	9.75	0.00384		alpha-1,2-mannosyltransferase activity (GO:0000026)	1	1	0.03	35.74	0.0276
cellular water homeostasis (GO:0009992)	11	3	0.31	9.75	0.00384		trans-hexaprenyltranstransferase activity (GO:0000010)	1	1	0.03	35.74	0.0276
water homeostasis (GO:0030104)	12	3	0.34	8.93	0.00489		acetyl-CoA hydrolase activity (GO:0003986)	1	1	0.03	35.74	0.0276
deoxyribonucleotide metabolic process (GO:0009262)	12	3	0.34	8.93	0.00489		UDP-glucose 4-epimerase activity (GO:0003978)	1	1	0.03	35.74	0.0276
cellular carbohydrate metabolic process (GO:0044262)	55	6	1.54	3.9	0.00492		UDP-N-acetylglucosamine 4-epimerase activity (GO:0003974)	1	1	0.03	35.74	0.0276
response to external stimulus (GO:0009605)	673	31	18.83	1.65	0.00499		thymidylate synthase (FAD) activity (GO:0050797)	1	1	0.03	35.74	0.0276
cellular component morphogenesis (GO:0032989)	134	10	3.75	2.67	0.00505		acetate CoA-transferase activity (GO:0008775)	1	1	0.03	35.74	0.0276
actin filament organization (GO:0007015)	93	8	2.6	3.07	0.00518		GDP-Man:Man3GlcNAc2-PP-Dol alpha-1,2-mannosyltransferase activity (GO:0004377)	1	1	0.03	35.74	0.0276
cellular response to stress (GO:0033554)	760	34	21.27	1.6	0.00518		glutamine-fructose-6-phosphate transaminase (isomerizing) activity (GO:0004360)	1	1	0.03	35.74	0.0276
response to stress (GO:0006950)	906	39	25.35	1.54	0.00531		gluconolactonase activity (GO:0004341)	1	1	0.03	35.74	0.0276
carbohydrate metabolic process (GO:0005975)	182	12	5.09	2.36	0.00589		transcription factor activity, sequence-specific DNA binding (GO:0003700)	82	6	2.29	2.61	0.0292
cell communication (GO:0007154)	913	39	25.55	1.53	0.006		nucleic acid binding transcription factor activity (GO:0001071)	82	6	2.29	2.61	0.0292
regulation of cell size (GO:0008361)	13	3	0.36	8.25	0.00609		carbohydrate binding (GO:0030246)	203	11	5.68	1.94	0.0297
ATP biosynthetic process (GO:0006754)	13	3	0.36	8.25	0.00609		hydrolase activity, acting on acid anhydrides, in phosphorus-containing anhydrides (GO:0016818)	399	18	11.16	1.61	0.034
regulation of cell differentiation (GO:0045595)	26	4	0.73	5.5	0.0065		pyrophosphatase activity (GO:0016462)	399	18	11.16	1.61	0.034
developmental process involved in reproduction (GO:0003006)	42	5	1.18	4.25	0.00701		transferase activity, transferring glycosyl groups (GO:0016757)	109	7	3.05	2.3	0.0354
slug development involved in sorocarp development (GO:0031153)	101	8	2.83	2.83	0.00829		hydrolase activity, acting on acid anhydrides (GO:0016817)	402	18	11.25	1.6	0.0361
deoxyribonucleoside diphosphate metabolic process (GO:0009186)	6	2	0.17	11.91	0.0126		cytoskeletal protein binding (GO:0008092)	238	12	6.66	1.8	0.038
positive regulation of cell differentiation (GO:0045597)	6	2	0.17	11.91	0.0126		peroxidase activity (GO:0004601)	11	2	0.31	6.5	0.0386
purine nucleoside triphosphate biosynthetic process (GO:0009145)	18	3	0.5	5.96	0.0146		UDP-glucosyltransferase activity (GO:0035251)	11	2	0.31	6.5	0.0386
actin nucleation (GO:0045010)	18	3	0.5	5.96	0.0146		oxidoreductase activity, acting on peroxide as acceptor (GO:0016684)	11	2	0.31	6.5	0.0386
cellular glucan metabolic process (GO:0006073)	18	3	0.5	5.96	0.0146		actin filament binding (GO:0051015)	66	5	1.85	2.71	0.0395
cellular polysaccharide metabolic process (GO:0044264)	18	3	0.5	5.96	0.0146		sequence-specific double-stranded DNA binding (GO:1990837)	27	3	0.76	3.97	0.0411
purine ribonucleoside triphosphate biosynthetic process (GO:0009206)	18	3	0.5	5.96	0.0146		UDP-glycosyltransferase activity (GO:0008194)	28	3	0.78	3.83	0.0449
Arp2/3 complex-mediated actin nucleation (GO:0034314)	7	2	0.2	10.21	0.0168		profilin binding (GO:0005522)	12	2	0.34	5.96	0.0451
regulation of sorocarp spore cell differentiation (GO:1901261)	7	2	0.2	10.21	0.0168		catalytic activity (GO:0003824)	3235	105	90.52	1.16	0.0468
glucan metabolic process (GO:0044042)	19	3	0.53	5.64	0.0168		protein complex binding (GO:0032403)	93	6	2.6	2.31	0.0486
single-organism cellular process (GO:0044763)	2317	81	64.83	1.25	0.0179
alditol metabolic process (GO:0019400)	8	2	0.22	8.93	0.0216
positive regulation of developmental process (GO:0051094)	8	2	0.22	8.93	0.0216
glycerol metabolic process (GO:0006071)	8	2	0.22	8.93	0.0216
translational elongation (GO:0006414)	21	3	0.59	5.11	0.0218
sorocarp stalk cell differentiation (GO:0031149)	21	3	0.59	5.11	0.0218
nucleotide biosynthetic process (GO:0009165)	77	6	2.15	2.78	0.0224
actin cytoskeleton organization (GO:0030036)	145	9	4.06	2.22	0.0224
single-organism metabolic process (GO:0044710)	1183	45	33.1	1.36	0.0224
ion transmembrane transport (GO:0034220)	78	6	2.18	2.75	0.0237
regulation of cellular component size (GO:0032535)	78	6	2.18	2.75	0.0237
regulation of anatomical structure size (GO:0090066)	78	6	2.18	2.75	0.0237
polysaccharide metabolic process (GO:0005976)	22	3	0.62	4.87	0.0246
nucleoside monophosphate biosynthetic process (GO:0009124)	39	4	1.09	3.67	0.0249
sorocarp morphogenesis (GO:0031288)	79	6	2.21	2.71	0.025
nucleoside phosphate biosynthetic process (GO:1901293)	79	6	2.21	2.71	0.025
actin filament-based process (GO:0030029)	148	9	4.14	2.17	0.0251
cellular response to stimulus (GO:0051716)	1161	44	32.49	1.35	0.0251
glycogen metabolic process (GO:0005977)	9	2	0.25	7.94	0.0268
energy reserve metabolic process (GO:0006112)	9	2	0.25	7.94	0.0268
ribonucleoside triphosphate biosynthetic process (GO:0009201)	23	3	0.64	4.66	0.0275
glutamine biosynthetic process (GO:0006542)	1	1	0.03	35.74	0.0276
oxygen metabolic process (GO:0072592)	1	1	0.03	35.74	0.0276
GPI anchor release (GO:0006507)	1	1	0.03	35.74	0.0276
positive regulation of peptidyl-tyrosine phosphorylation (GO:0050731)	1	1	0.03	35.74	0.0276
regulation of peptidyl-tyrosine phosphorylation (GO:0050730)	1	1	0.03	35.74	0.0276
peptidyl-proline hydroxylation (GO:0019511)	1	1	0.03	35.74	0.0276
peptidyl-proline hydroxylation to 4-hydroxy-L-proline (GO:0018401)	1	1	0.03	35.74	0.0276
endonucleolytic cleavage to generate mature 5'-end of SSU-rRNA from (SSU-rRNA, 5.8S rRNA, LSU-rRNA) (GO:0000472)	1	1	0.03	35.74	0.0276
4-hydroxyproline metabolic process (GO:0019471)	1	1	0.03	35.74	0.0276
positive regulation of phospholipase C activity (GO:0010863)	1	1	0.03	35.74	0.0276
fatty acid transmembrane transport (GO:1902001)	1	1	0.03	35.74	0.0276
negative regulation of STAT cascade (GO:1904893)	1	1	0.03	35.74	0.0276
dTMP metabolic process (GO:0046073)	1	1	0.03	35.74	0.0276
rRNA 5'-end processing (GO:0000967)	1	1	0.03	35.74	0.0276
homeostasis of number of cells in a free-living population (GO:0048874)	1	1	0.03	35.74	0.0276
homeostasis of number of cells (GO:0048872)	1	1	0.03	35.74	0.0276
dTMP biosynthetic process (GO:0006231)	1	1	0.03	35.74	0.0276
protein hydroxylation (GO:0018126)	1	1	0.03	35.74	0.0276
L-ascorbic acid biosynthetic process (GO:0019853)	1	1	0.03	35.74	0.0276
L-ascorbic acid metabolic process (GO:0019852)	1	1	0.03	35.74	0.0276
positive regulation of lipase activity (GO:0060193)	1	1	0.03	35.74	0.0276
actin rod assembly (GO:0031247)	1	1	0.03	35.74	0.0276
quorum sensing (GO:0009372)	1	1	0.03	35.74	0.0276
positive regulation of phospholipase activity (GO:0010518)	1	1	0.03	35.74	0.0276
positive regulation of guanyl-nucleotide exchange factor activity (GO:1905099)	1	1	0.03	35.74	0.0276
regulation of guanyl-nucleotide exchange factor activity (GO:1905097)	1	1	0.03	35.74	0.0276
ncRNA 5'-end processing (GO:0034471)	1	1	0.03	35.74	0.0276
small-subunit processome assembly (GO:0034462)	1	1	0.03	35.74	0.0276
propionate metabolic process, methylcitrate cycle (GO:0019679)	1	1	0.03	35.74	0.0276
acetate fermentation (GO:0019654)	1	1	0.03	35.74	0.0276
positive regulation of protein tyrosine kinase activity (GO:0061098)	1	1	0.03	35.74	0.0276
regulation of protein tyrosine kinase activity (GO:0061097)	1	1	0.03	35.74	0.0276
ion transport (GO:0006811)	153	9	4.28	2.1	0.0301
cellular chemical homeostasis (GO:0055082)	63	5	1.76	2.84	0.0334
single-organism process (GO:0044699)	2822	94	78.97	1.19	0.0343
response to stimulus (GO:0050896)	1443	52	40.38	1.29	0.0352
ATP synthesis coupled proton transport (GO:0015986)	11	2	0.31	6.5	0.0386
energy coupled proton transport, down electrochemical gradient (GO:0015985)	11	2	0.31	6.5	0.0386
cellular component assembly (GO:0022607)	464	20	12.98	1.54	0.0393
nucleoside triphosphate biosynthetic process (GO:0009142)	27	3	0.76	3.97	0.0411
purine ribonucleoside monophosphate biosynthetic process (GO:0009168)	28	3	0.78	3.83	0.0449
nucleoside diphosphate metabolic process (GO:0009132)	28	3	0.78	3.83	0.0449
purine nucleoside monophosphate biosynthetic process (GO:0009127)	28	3	0.78	3.83	0.0449
positive regulation of actin filament polymerization (GO:0030838)	28	3	0.78	3.83	0.0449
positive regulation of protein polymerization (GO:0032273)	28	3	0.78	3.83	0.0449
cellular carbohydrate biosynthetic process (GO:0034637)	12	2	0.34	5.96	0.0451
acetyl-CoA metabolic process (GO:0006084)	12	2	0.34	5.96	0.0451
cellular ketone metabolic process (GO:0042180)	29	3	0.81	3.7	0.0489
Under represented in SpdA targets	Total in genome	SpdA target	expected number	Fold enrichment	P-value		Under represented in SpdA targets	Total in genome	SpdA target	expected number	Fold enrichment	P-value		Under represented in SpdA targets	Total in genome	SpdA target	expected number	Fold enrichment	P-value
endocytosis (GO:0006897)	2115	29	59.18	0.49	2.41e-06		Unclassified (UNCLASSIFIED)	5836	136	163.3	0.83	0.00226		intracellular organelle part (GO:0044446)	1590	21	44.49	0.47	2.95e-05
vesicle-mediated transport (GO:0016192)	2224	32	62.23	0.51	4.06e-06		structural molecule activity (GO:0005198)	240	2	6.72	0.3	0.0355		organelle part (GO:0044422)	1590	21	44.49	0.47	2.95e-05
pinocytosis (GO:0006907)	2068	29	57.87	0.5	5.42e-06									intracellular organelle lumen (GO:0070013)	523	3	14.63	0.2	0.000234
macropinocytosis (GO:0044351)	2039	29	57.06	0.51	8.84e-06									membrane-enclosed lumen (GO:0031974)	523	3	14.63	0.2	0.000234
transport (GO:0006810)	2643	44	73.96	0.59	2.47e-05									organelle lumen (GO:0043233)	523	3	14.63	0.2	0.000234
establishment of localization (GO:0051234)	2651	45	74.18	0.61	4.11e-05									intracellular organelle (GO:0043229)	2713	50	75.92	0.66	0.000307
localization (GO:0051179)	2721	49	76.14	0.64	0.000161									organelle (GO:0043226)	2907	58	81.34	0.71	0.00148
RNA processing (GO:0006396)	407	2	11.39	< 0.2	0.000771									intracellular (GO:0005622)	3810	81	106.61	0.76	0.00154
ncRNA metabolic process (GO:0034660)	280	1	7.84	< 0.2	0.00327									ribonucleoprotein complex (GO:1990904)	371	2	10.38	< 0.2	0.00183
cellular nitrogen compound metabolic process (GO:0034641)	1519	27	42.5	0.64	0.00501									intracellular ribonucleoprotein complex (GO:0030529)	371	2	10.38	< 0.2	0.00183
ribonucleoprotein complex biogenesis (GO:0022613)	261	1	7.3	< 0.2	0.00528									intracellular part (GO:0044424)	3674	78	102.81	0.76	0.00188
nitrogen compound metabolic process (GO:0006807)	1678	31	46.95	0.66	0.00573									nuclear part (GO:0044428)	576	6	16.12	0.37	0.00319
nucleic acid metabolic process (GO:0090304)	1022	16	28.6	0.56	0.00596									intracellular membrane-bounded organelle (GO:0043231)	2349	46	65.73	0.7	0.00327
RNA metabolic process (GO:0016070)	773	11	21.63	0.51	0.0078									intracellular non-membrane-bounded organelle (GO:0043232)	713	9	19.95	0.45	0.00428
gene expression (GO:0010467)	940	15	26.3	0.57	0.01									non-membrane-bounded organelle (GO:0043228)	713	9	19.95	0.45	0.00428
ncRNA processing (GO:0034470)	233	1	6.52	< 0.2	0.0106									nuclear lumen (GO:0031981)	393	3	11	0.27	0.00449
organic cyclic compound metabolic process (GO:1901360)	1324	24	37.05	0.65	0.0113									cytoplasm (GO:0005737)	2686	56	75.16	0.75	0.00646
heterocycle metabolic process (GO:0046483)	1277	23	35.73	0.64	0.012									membrane-bounded organelle (GO:0043227)	2656	56	74.32	0.75	0.00864
cellular aromatic compound metabolic process (GO:0006725)	1298	24	36.32	0.66	0.0154									endoplasmic reticulum (GO:0005783)	276	2	7.72	0.26	0.0163
ribosome biogenesis (GO:0042254)	209	1	5.85	< 0.2	0.0191									nucleus (GO:0005634)	1250	23	34.98	0.66	0.0165
nucleobase-containing compound metabolic process (GO:0006139)	1234	23	34.53	0.67	0.0199									mitochondrial part (GO:0044429)	272	2	7.61	0.26	0.0178
organic substance transport (GO:0071702)	437	6	12.23	0.49	0.038									endoplasmic reticulum part (GO:0044432)	211	1	5.9	< 0.2	0.0182
														nuclear outer membrane-endoplasmic reticulum membrane network (GO:0042175)	202	1	5.65	< 0.2	0.0226
														cytoplasmic part (GO:0044444)	1992	42	55.74	0.75	0.0239
														endoplasmic reticulum membrane (GO:0005789)	198	1	5.54	< 0.2	0.0249
														nucleoplasm (GO:0005654)	182	1	5.09	< 0.2	0.0365
														mitochondrion (GO:0005739)	486	7	13.6	0.51	0.0367

## Sheet: 7. KnownGenes
Genes with functions in sporulation, development or signalling with peaks in at least two experiments
			-log10(qValue)
	Gene ID	Gene name	exp1	exp2	exp3
Spore coat assembly	DDB_G0286905	pspE	145.424	168.566	157.749
	DDB_G0269124	dcsA	152.322	168.985	156.425
	DDB_G0276939	pspB	111.672	143.092	150.187
	DDB_G0269558	gnt11	104.193	111.121	150.187
	DDB_G0276869	psvA	107.136	133.987	144.867
	DDB_G0276761	cotB	107.507	161.246	138.814
	DDB_G0275295	galE	96.8243	133.987	134.884
	DDB_G0290079	pgtB	91.7232	118.051	133.984
	DDB_G0277141	cotC	86.5755	117.18	129.608
	DDB_G0276941	cotA	82.8006	122.036	125.977
	DDB_G0286499	pspG	45.568	58.5951	89.8288
	DDB_G0291392	DDB_G0291392	38.905	38.2632	72.3686
	DDB_G0277379	pspD	NA	17.6355	24.0349
	DDB_G0276287	expl3	NA	14.4139	3.26492
Transcription factor	DDB_G0287317	DDB_G0287317	98.4173	131.568	115.459
	DDB_G0284465	cudA	85.9928	92.6342	114.511
	DDB_G0292782	mybN	51.6767	88.5556	74.7701
	DDB_G0285139	gtaL	NA	10.2097	72.4468
	DDB_G0277147	stkA	16.1049	27.3224	47.7246
	DDB_G0293478	DDB_G0293478	21.2052	10.6109	47.7246
	DDB_G0281387	srfA *)	NA	17.7867	47.046	* The peak is annotated to srfA after manual inspection. The peak was closer to the flanking gene but within the reported srfA prespore promoter.
	DDB_G0284023	bzpL	11.7414	30.2023	39.7919
	DDB_G0281969	mybE	5.55232	11.4298	16.0755
	DDB_G0295707	gtaP	NA	15.4729	6.75857
	DDB_G0287317	DDB_G0287317	NA	4.54227	5.99058
	DDB_G0291372	dimB	NA	7.9334	5.5358
Protein kinase	DDB_G0286841	DDB_G0286841	33.9882	38.7405	70.1422
	DDB_G0267686	DDB_G0267686	28.3281	49.2461	63.3675
	DDB_G0288749	abkA	12.1102	34.3883	35.7218
	DDB_G0270218	glkA	NA	10.6109	29.9426
	DDB_G0275845	smg1	5.27292	16.3383	27.0927
	DDB_G0279629	lkb1	NA	14.4779	20.5651
	DDB_G0289119	pXi	NA	8.66769	12.8609
	DDB_G0282891	pakG	NA	7.57494	6.19681
Protein phosphatase	DDB_G0271350	DDB_G0271350	41.6816	53.3394	63.3675
	DDB_G0282145	ptpC	8.94189	18.7766	23.2178
Genes with known roles in prespore or spore differentiation	DDB_G0280537	wacA	70.2247	94.2839	129.501
	DDB_G0267378	aqpA	74.5379	100.609	126.241
	DDB_G0281389	abcG6	13.2024	27.4414	72.3845
	DDB_G0280047	yelA	22.1125	28.4631	61.8908
	DDB_G0280047	yelA	10.3081	33.1749	49.0905
	DDB_G0291117	noxC	5.33649	19.2947	45.9624
	DDB_G0284047	abcF2	7.64426	13.5791	35.7218
	DDB_G0280199	gadA	7.64426	9.04377	21.0869
	DDB_G0267428	abcH2	NA	5.86967	4.01049
Genes with putative signalling roles	DDB_G0282093	DDB_G0282093	49.2681	68.1981	112.769
	DDB_G0279727	DDB_G0279727	46.8394	87.6422	98.0375
	DDB_G0272106	arpB	38.8768	37.4808	93.2275
	DDB_G0289329	dmtA	27.3407	51.9706	85.8743
	DDB_G0291972	culA	16.0206	38.109	64.8547
	DDB_G0282817	patB	17.2693	18.7766	64.11
	DDB_G0289173	arfA	15.612	15.8655	54.6688
	DDB_G0279483	pldB	22.1125	29.6188	42.3805
	DDB_G0284619	DDB_G0284619	6.12567	26.7577	39.7919
	DDB_G0288771	darA	16.0206	26.1971	38.5511
	DDB_G0269128	DDB_G0269128	14.4097	18.2793	34.0131
	DDB_G0276267	gpaB	NA	7.22221	24.3082
	DDB_G0293194	abcD2	NA	17.0192	20.7171
	DDB_G0287459	secG	NA	11.0175	20.5651
	DDB_G0291123	glpD	NA	7.55206	20.0945
	DDB_G0287199	5NT	NA	14.0258	17.0396
	DDB_G0286119	tagB	NA	11.4321	11.8154
	DDB_G0277759	phyA	NA	8.29762	11.5615
	DDB_G0276287	expl3	NA	14.4139	3.26492
			*NA: not identified

## Sheet: 8.Shared targets
	Known targets	Target genes of transcription factors shared or not shared with SpaA
				SrfA	StkA	BzpF	CudA
SpaA		Shared	Common to exp. 1-3	sigN105	psvA		cotC
SrfA	41			spiA
StkA	8		Common to exp. 2&3	sigN12	thy1
BzpF	24			sigH
CudA	2			sigF
		Not shared		catB	cspA	bzpF
				poxA	rnpA	DDB_G0285833
				hspH	cspB	sigD
				sigE	sigB	DDB_G0267964
				sigK	26S_rRNA-1	DDB_G0267898
				plc	ssbA	DDB_G0270980
				sigI		DDB_G0271570
				cofB		DDB_G0270474
				spiA		DDB_G0290419
				sigJ		DDB_G0293262
				sigD		gxcL
				sybA		DDB_G0271972
				mcfI		rnpA
				sigL-1		sigK
				malA		DDB_G0276285
				cutA		DDB_G0269730
				dcd3A		pks31
				sigM		DDB_G0274433
				rnpA		pks10
				sigB		DDB_G0271196
				phg1B		DDB_G0288389
				cspB		DDB_G0280581
				sigL-1		DDB_G0268746
				sigN1		DDB_G0290075
				sigN10
				sigN11
				sigN14
				sigN2
				sigN25
				sigN3
				sigN4
				sigN5
				sigN6
				sigN7
				sigN8
				sigN9
				sigG
